# Supplementary material for: Compromised global embryonic transcriptome associated with advanced maternal age
Source: J Assist Reprod Genet. 2019 Apr 25;36(5):915–24. doi: 10.1007/s10815-019-01438-5 (PMC6541584; doi:10.1007/s10815-019-01438-5)
Supplement: Supplementary file 1 — RNA sequencing alignment statistics for all samples passing quality control. (XLSX 9 kb) [file 10815_2019_1438_MOESM1_ESM.xlsx]

## Sheet: Sheet1
Subject	Raw	QC Filtered	Mapped	% Raw	% QC Filtered
DC1	45172284	35521073	10580700	1	0.786347
DC2	41772795	36989526	14679294	1	0.885493
DC4	48616630	46607763	6047129	1	0.958679
DC5	37283059	35361120	9252280	1	0.94845
DC6	57002545	54346193	10344404	1	0.953399
AMA1	48202188	39635039	12381551	1	0.822266
AMA3	44379171	40337457	12233443	1	0.908928
AMA4	36592667	35071391	13913931	1	0.958427
AMA5	49951683	48557420	8527183	1	0.972088
AMA6	50643414	47287968	11307816	1	0.933744
AMA7	56339438	50745765	15937683	1	0.900715
