# Supplementary material for: Compromised global embryonic transcriptome associated with advanced maternal age
Source: J Assist Reprod Genet. 2019 Apr 25;36(5):915–24. doi: 10.1007/s10815-019-01438-5 (PMC6541584; doi:10.1007/s10815-019-01438-5)
Supplement: Supplementary file 2 — List of significantly altered transcripts between AMA and donor control (DC) blastocysts (Q < 0.05). (XLSX 298 kb) [file 10815_2019_1438_MOESM2_ESM.xlsx]

## Sheet: Sheet1
Ensembl ID	HGNC Symbol	DC Mean	AMA Mean	Log2 Fold Change	P-Value	Q-Value (FDR adjusted)	Unique ID
ENSG00000276694	AL360001.1	13669.7	0	-13.7388	7.64291e-16	2.02453e-11	60178
ENSG00000202056	RNA5SP19	1801.44	0	-10.8157	5.00935e-10	4.28041e-07	19467
ENSG00000198986	MIRLET7A3	1020.2	0	-9.99605	1.35592e-12	1.1818e-08	18112
ENSG00000252119	ACA64	915.967	0	-9.84073	4.68942e-08	8.4502e-06	43237
ENSG00000207986	AC136932.1	564.924	0	-9.14446	8.33033e-12	2.75828e-08	21739
ENSG00000210194	MT-TE	549.842	0	-9.10549	0.00183528	0.0240962	21812
ENSG00000278219	AC145343.1	476.839	0	-8.90038	4.97889e-09	1.78224e-06	61666
ENSG00000273048	MIR4720	471.982	0	-8.88564	0.00271397	0.0321657	56780
ENSG00000202373	SNORD115-43	437.824	0	-8.7775	1.33722e-08	3.40592e-06	19607
ENSG00000248098	BCKDHA	762.992	2.01363	-7.98591	9.04117e-08	1.42719e-05	40503
ENSG00000115902	SLC1A4	389.375	0.558268	-7.96877	1.20365e-07	1.7912e-05	4521
ENSG00000221431	AC092925.1	242.013	0	-7.92489	0.00174642	0.023235	24699
ENSG00000201822	RNA5SP149	196.629	0	-7.62665	0.0018912	0.0246778	19370
ENSG00000222806	RNA5SP225	752.016	3.44708	-7.40368	3.91896e-06	0.000238978	25405
ENSG00000249192	CTB-36O1.3	163.942	0	-7.36582	3.63408e-12	1.37519e-08	41214
ENSG00000264333	AC020915.1	2323.38	13.7256	-7.30237	3.17011e-05	0.00107934	51549
ENSG00000201096	RNA5SP387	146.998	0	-7.20943	0.00223481	0.0280691	19016
ENSG00000199839	RNA5SP150	144.764	0	-7.18749	2.8589e-07	3.5223e-05	18455
ENSG00000112977	DAP	548.293	2.77988	-7.18309	1.78459e-12	1.1818e-08	4148
ENSG00000270103	RNU11	141.008	0	-7.14983	0.00192649	0.0250029	54966
ENSG00000223394	TRBV29OR9-2	1875.61	12.7631	-7.09118	2.4444e-05	0.000903063	25668
ENSG00000271148	RP11-401N18.1	683.638	4.64252	-6.92286	1.54294e-06	0.000120564	55607
ENSG00000204542	C6orf15	135.545	0.193274	-6.83831	2.17958e-13	2.88674e-09	20076
ENSG00000208892	SNORA49	112.71	0	-6.82921	8.89746e-07	8.26712e-05	21784
ENSG00000253591	CTC-265N9.1	192.753	0.740712	-6.7984	2.98549e-08	6.22699e-06	44397
ENSG00000184939	ZFP90	148.075	0.352197	-6.78459	6.17238e-08	1.0414e-05	15952
ENSG00000276171	AC114498.1	4962.85	45.6653	-6.73297	7.38197e-05	0.00203265	59671
ENSG00000174227	PIGG	696.801	5.7544	-6.69084	2.77749e-06	0.000186733	13740
ENSG00000250568	RP11-333E13.2	168.012	0.830742	-6.52856	1.8966e-07	2.56321e-05	42131
ENSG00000136828	RALGPS1	159.762	0.776749	-6.49954	9.46149e-07	8.64004e-05	7373
ENSG00000227009	FUNDC2P4	89.371	0	-6.49779	2.44696e-09	1.01277e-06	28559
ENSG00000246334	PRR7-AS1	228.906	1.57395	-6.48092	6.65061e-07	6.67303e-05	40374
ENSG00000227755	AP000344.4	87.8108	0	-6.47266	0.00213448	0.0270527	29150
ENSG00000008323	PLEKHG6	143.952	0.719997	-6.39703	1.76663e-05	0.000723281	215
ENSG00000232082	RPS6KA2-IT1	89.2147	0.0826355	-6.38074	4.36741e-11	8.8991e-08	32556
ENSG00000160963	COL26A1	104.434	0.274426	-6.37035	2.34371e-07	3.02842e-05	10614
ENSG00000196498	NCOR2	414.842	4.09779	-6.35002	8.86379e-07	8.26712e-05	17250
ENSG00000256614	AK6P1	290.374	2.68083	-6.30669	1.84755e-07	2.50972e-05	46579
ENSG00000264229	RNU4ATAC	72.0981	0	-6.19176	0.00207507	0.0264527	51467
ENSG00000136319	TTC5	138.728	0.970321	-6.14805	1.77974e-06	0.000134312	7293
ENSG00000204982	PRSS3P4	529.191	6.63155	-6.11839	5.20973e-05	0.00158344	20250
ENSG00000106268	NUDT1	129.035	1.00379	-6.02002	7.58347e-06	0.000379733	3293
ENSG00000267320	AC005780.1	91.7102	0.443707	-6.00488	4.45874e-08	8.08956e-06	53748
ENSG00000277300	AP003041.1	4330.8	68.1779	-5.96851	0.000308279	0.00610869	60768
ENSG00000218049	RPL31P33	77.6484	0.277432	-5.9441	2.77856e-08	5.93559e-06	24043
ENSG00000158006	PAFAH2	131.618	1.17898	-5.92748	8.322e-08	1.3524e-05	10214
ENSG00000210195	MT-TT	12279.1	204.644	-5.90003	0.00245814	0.0298413	21813
ENSG00000249744	CTD-2057J6.2	84.5741	0.434084	-5.89897	1.11155e-09	6.5431e-07	41568
ENSG00000201098	RNY1	57.6293	0	-5.87355	0.00212567	0.0269669	19018
ENSG00000239951	IGKV3-20	57.5435	0	-5.87144	7.53948e-11	1.17478e-07	38160
ENSG00000026559	KCNG1	249.901	3.29031	-5.86989	2.73622e-07	3.38691e-05	458
ENSG00000263080	RP11-485G7.5	60.4245	0.0873292	-5.81995	7.71482e-07	7.46859e-05	50710
ENSG00000281457	AC010168.1	170.526	2.20087	-5.74382	7.0089e-05	0.00196464	64726
ENSG00000175115	PACS1	118.099	1.23342	-5.73677	5.76245e-08	9.97658e-06	13908
ENSG00000100298	APOBEC3H	95.1417	0.80832	-5.73244	5.12911e-07	5.52297e-05	2264
ENSG00000281512	Z98744.2	6690.56	126.128	-5.71798	1.08289e-08	2.92702e-06	64781
ENSG00000222724	RNU2-63P	51.2873	0	-5.70839	6.99545e-07	6.94016e-05	25370
ENSG00000176658	MYO1D	71.1618	0.380219	-5.70827	1.52485e-06	0.000119647	14206
ENSG00000199629	RNU1-14P	50.7937	0	-5.69471	0.00269465	0.0319653	18363
ENSG00000280696	AL021807.1	2292.93	43.649	-5.68305	2.63943e-06	0.000181129	63978
ENSG00000172602	RND1	60.8841	0.212902	-5.67303	2.5043e-09	1.02056e-06	13422
ENSG00000105643	ARRDC2	105.592	1.10953	-5.65903	1.36603e-06	0.000111682	3166
ENSG00000280547	AL031777.1	9374.02	185.967	-5.64797	1.71092e-10	2.02341e-07	63832
ENSG00000207782	MIR150	48.6402	0	-5.63344	0.00171328	0.0229324	21625
ENSG00000223553	SMPD4P1	62.513	0.297719	-5.613	4.84553e-06	0.000276623	25789
ENSG00000165644	COMTD1	110.278	1.31347	-5.58797	8.40162e-07	7.91995e-05	11701
ENSG00000201041	RNA5SP242	307.909	5.45778	-5.58	3.68456e-05	0.00121674	18995
ENSG00000119522	DENND1A	85.431	0.884294	-5.51945	3.5417e-08	7.10471e-06	4936
ENSG00000259194	RP11-108K3.4	206.888	3.54578	-5.51514	4.10417e-05	0.00131299	48198
ENSG00000128915	ICE2	44.3062	0.0304379	-5.45838	4.2682e-06	0.000251245	6108
ENSG00000106927	AMBP	46.9559	0.0923547	-5.4562	5.81585e-11	1.06733e-07	3387
ENSG00000117411	B4GALT2	42.4231	0	-5.44039	2.56425e-12	1.27558e-08	4730
ENSG00000010244	ZNF207	291.025	5.78204	-5.42823	1.3411e-06	0.000110668	250
ENSG00000131188	PRR7	110.959	1.60325	-5.42651	5.06679e-06	0.000287397	6444
ENSG00000254427	RP11-430H10.1	43.8379	0.0511953	-5.41462	2.30962e-11	5.56178e-08	45104
ENSG00000124782	RREB1	139.339	2.35716	-5.38554	4.25961e-06	0.000251245	5605
ENSG00000187535	IFT140	57.396	0.414858	-5.36714	8.7253e-09	2.51222e-06	16581
ENSG00000168487	BMP1	65.8717	0.650092	-5.34078	4.33052e-07	4.84014e-05	12437
ENSG00000164946	FREM1	71.7942	0.811403	-5.32864	6.044e-11	1.06733e-07	11541
ENSG00000141759	TXNL4A	100.722	1.60942	-5.28476	7.26329e-06	0.000371423	8211
ENSG00000223876	RPS27P1	172.028	3.44868	-5.28148	1.76319e-05	0.000722991	26050
ENSG00000114554	PLXNA1	107.192	1.78735	-5.27855	5.73048e-06	0.000312335	4324
ENSG00000267470	ZNF571-AS1	301.794	6.92933	-5.25499	2.1124e-05	0.000812126	53869
ENSG00000064666	CNN2	47.4998	0.279961	-5.24381	5.35179e-08	9.38832e-06	897
ENSG00000154162	CDH12	36.2747	0	-5.22013	3.63698e-06	0.00022562	9781
ENSG00000091513	TF	35.8062	0	-5.20188	9.78105e-07	8.84267e-05	1939
ENSG00000126522	ASL	42.4702	0.183801	-5.19853	3.51563e-10	3.58175e-07	5853
ENSG00000141506	PIK3R5	47.9533	0.334871	-5.19663	7.57804e-10	5.14704e-07	8164
ENSG00000173369	C1QB	35.6655	0	-5.19635	3.34393e-11	7.38145e-08	13581
ENSG00000270688	RP11-507D14.4	35.2748	0	-5.1809	5.99946e-06	0.0003217	55306
ENSG00000177728	KIAA0195	144.143	3.0382	-5.16762	7.07882e-07	6.99667e-05	14451
ENSG00000183808	RBM12B	60.3563	0.721276	-5.15566	2.82409e-08	5.98458e-06	15692
ENSG00000060718	COL11A1	38.1638	0.115196	-5.13415	5.25134e-06	0.00029101	823
ENSG00000142303	ADAMTS10	83.9766	1.47398	-5.10216	8.05263e-09	2.37007e-06	8261
ENSG00000267147	CTC-548K16.1	38.1138	0.154875	-5.08187	2.40992e-08	5.43317e-06	53599
ENSG00000200869	RNU6-457P	940.817	26.8105	-5.08175	0.00127265	0.0182224	18919
ENSG00000135476	ESPL1	54.2774	0.634717	-5.07958	1.13081e-06	9.72537e-05	7121
ENSG00000244926	ALKBH3-AS1	63.6967	0.956795	-5.04713	9.43932e-06	0.000450519	40266
ENSG00000164756	SLC30A8	45.4326	0.433353	-5.01767	9.53394e-06	0.000452589	11490
ENSG00000111077	TNS2	93.9577	1.93492	-5.01589	3.66417e-06	0.000226776	3861
ENSG00000196428	TSC22D2	42.6493	0.37121	-4.99244	2.70132e-09	1.06799e-06	17228
ENSG00000281851	Z98744.3	7926.38	253.242	-4.96257	8.36173e-09	2.434e-06	65118
ENSG00000255144	RP11-589N15.1	30.0771	0	-4.95778	1.17776e-10	1.64199e-07	45751
ENSG00000133246	PRAM1	80.7761	1.65037	-4.94741	1.34021e-05	0.000592668	6766
ENSG00000199523	RNA5SP226	825.694	25.8386	-4.94497	0.00145178	0.0202508	18321
ENSG00000181090	EHMT1	115.497	2.84075	-4.92277	4.6247e-06	0.000267475	15084
ENSG00000128191	DGCR8	46.7883	0.592549	-4.90725	2.9318e-06	0.000193185	6014
ENSG00000186185	KIF18B	44.0595	0.507452	-4.90165	4.49004e-10	4.24774e-07	16289
ENSG00000184990	SIVA1	69.2248	1.38048	-4.88266	1.39492e-06	0.000113693	15965
ENSG00000138772	ANXA3	42.0842	0.461488	-4.88165	1.9152e-05	0.000761736	7775
ENSG00000166889	PATL1	142.216	3.90906	-4.86661	2.79699e-06	0.0001868	12025
ENSG00000171094	ALK	40.8815	0.442778	-4.85939	5.51037e-07	5.79223e-05	13045
ENSG00000104714	ERICH1	47.5777	0.694761	-4.84114	2.80525e-06	0.0001868	2964
ENSG00000239216	RP4-712E4.2	27.613	0	-4.8386	3.51227e-08	7.10202e-06	37838
ENSG00000259160	RP11-973N13.5	221.469	6.88436	-4.81846	0.000327803	0.00638938	48169
ENSG00000270257	RP11-17P16.2	27.1059	0	-4.8128	1.35251e-06	0.00011092	55053
ENSG00000121653	MAPK8IP1	34.9498	0.28462	-4.80657	7.19518e-10	5.01561e-07	5206
ENSG00000253293	HOXA10	43.0709	0.597573	-4.78587	2.25726e-05	0.000854179	44136
ENSG00000227269	RP11-96L7.2	26.5813	0	-4.78562	5.04804e-09	1.7829e-06	28769
ENSG00000250234	CTD-2024P10.1	111.947	3.22914	-4.73914	1.29427e-06	0.000108152	41893
ENSG00000121289	CEP89	33.1268	0.291476	-4.72381	6.83555e-09	2.15556e-06	5172
ENSG00000281823	AL031777.2	2775.25	104.133	-4.72285	1.95369e-05	0.000771255	65090
ENSG00000072310	SREBF1	32.1699	0.257484	-4.72126	3.07216e-08	6.35769e-06	1193
ENSG00000168056	LTBP3	91.4621	2.5162	-4.71677	3.78998e-07	4.32727e-05	12327
ENSG00000100099	HPS4	40.8721	0.599618	-4.71019	3.55487e-05	0.00118149	2199
ENSG00000250712	RP11-366M4.14	184.141	6.12211	-4.70018	6.26916e-05	0.00180113	42232
ENSG00000221829	FANCG	34.4277	0.383886	-4.67808	5.65778e-06	0.000309008	24960
ENSG00000269899	RP11-589N15.2	127.409	4.0791	-4.66002	0.000257783	0.00530624	54833
ENSG00000258805	ADIPOR1P2	33.8928	0.391848	-4.64786	1.61593e-05	0.000676215	47842
ENSG00000110148	CCKBR	24.4711	0.0174012	-4.6459	2.8843e-07	3.53168e-05	3767
ENSG00000197226	TBC1D9B	51.1381	1.08992	-4.64081	2.61171e-06	0.000179692	17480
ENSG00000250903	GMDS-AS1	26.387	0.122963	-4.60811	2.43957e-09	1.01277e-06	42356
ENSG00000160221	C21orf33	28.2903	0.208034	-4.59969	1.00211e-07	1.55233e-05	10506
ENSG00000233849	AC022201.5	93.0006	2.91748	-4.58467	5.52957e-05	0.00164678	33954
ENSG00000233002	AC005324.6	24.3338	0.0606715	-4.57802	0.000139499	0.00332899	33286
ENSG00000187017	ESPN	27.2992	0.185955	-4.57664	1.54267e-07	2.18418e-05	16492
ENSG00000235931	LINC01553	38.2579	0.660309	-4.56346	9.74575e-06	0.00046017	35605
ENSG00000163817	SLC6A20	32.7361	0.434928	-4.55524	3.99004e-08	7.49589e-06	11196
ENSG00000167522	ANKRD11	65.9833	1.8544	-4.55254	2.73313e-07	3.38691e-05	12165
ENSG00000109163	GNRHR	23.607	0.0688318	-4.52496	0.00175545	0.0233083	3658
ENSG00000258317	RP11-603J24.5	162.71	6.15556	-4.51594	4.42211e-08	8.07844e-06	47428
ENSG00000223503	RP11-29H23.6	40.3759	0.8183	-4.50813	3.43868e-07	4.03041e-05	25749
ENSG00000151617	EDNRA	23.5277	0.082529	-4.50193	7.106e-10	5.01561e-07	9475
ENSG00000250920	RP11-297P16.4	21.5818	0	-4.49709	9.49168e-07	8.64004e-05	42367
ENSG00000072682	P4HA2	22.8046	0.0578991	-4.49196	2.60978e-05	0.000941831	1205
ENSG00000269151	AC007193.8	79.3547	2.5722	-4.4915	8.08208e-05	0.00217874	54582
ENSG00000273659	RP11-58C22.2	54.4919	1.4727	-4.48812	1.52088e-06	0.000119647	57213
ENSG00000162078	ZG16B	23.6901	0.100546	-4.48764	1.23083e-09	6.7924e-07	10734
ENSG00000133519	ZDHHC8P1	27.036	0.250447	-4.48677	1.75146e-05	0.00072153	6793
ENSG00000174332	GLIS1	26.0446	0.208631	-4.4839	2.3625e-06	0.000166437	13756
ENSG00000223422	AC007274.2	29.4442	0.363687	-4.48058	2.42345e-08	5.43317e-06	25689
ENSG00000138944	KIAA1644	22.9233	0.073583	-4.47791	6.60229e-09	2.15556e-06	7797
ENSG00000228974	AC006483.5	21.0651	0	-4.46369	1.07107e-06	9.39453e-05	30085
ENSG00000199480	RNA5SP389	151.516	5.95754	-4.45424	0.000193374	0.00427927	18304
ENSG00000100897	DCAF11	51.8405	1.424	-4.44618	2.65949e-05	0.000954569	2415
ENSG00000139926	FRMD6	71.4886	2.32632	-4.44576	4.2011e-09	1.56737e-06	7936
ENSG00000256124	LINC01152	28.1742	0.364239	-4.41852	3.78029e-06	0.000231973	46382
ENSG00000157856	DRC1	19.9396	0	-4.38816	2.31113e-08	5.32343e-06	10196
ENSG00000132329	RAMP1	19.7283	0	-4.37353	4.35715e-06	0.000255912	6594
ENSG00000053918	KCNQ1	24.185	0.217513	-4.37055	0.000162086	0.00373999	718
ENSG00000136378	ADAMTS7	51.1786	1.54823	-4.35589	9.92666e-08	1.54675e-05	7298
ENSG00000118922	KLF12	23.9596	0.227202	-4.34615	1.1725e-09	6.64008e-07	4879
ENSG00000142494	SLC47A1	46.8106	1.35746	-4.34203	2.59574e-05	0.000938042	8275
ENSG00000232869	TRBV29-1	44.3306	1.24196	-4.33765	0.000319847	0.00627122	33176
ENSG00000172893	DHCR7	28.4404	0.470454	-4.32346	1.03456e-07	1.57497e-05	13481
ENSG00000105397	TYK2	28.39	0.47426	-4.31726	6.87824e-07	6.84954e-05	3112
ENSG00000186642	PDE2A	18.8726	0	-4.31271	3.03018e-07	3.66514e-05	16404
ENSG00000111245	MYL2	55.8157	1.86	-4.3122	7.32983e-05	0.0020225	3880
ENSG00000224674	EIF3EP2	22.1115	0.170113	-4.30389	9.09287e-06	0.000437134	26695
ENSG00000267574	CTC-525D6.5	18.4533	0	-4.28195	9.62165e-06	0.000455935	53947
ENSG00000183044	ABAT	23.6897	0.288349	-4.26031	1.03324e-06	9.21531e-05	15485
ENSG00000226142	RPL35P8	18.0262	0	-4.24992	2.0606e-09	9.25142e-07	27849
ENSG00000224063	AC007319.1	18.0012	0	-4.24802	5.58643e-05	0.00165896	26199
ENSG00000128815	WDFY4	22.9609	0.267806	-4.24027	8.9283e-08	1.42471e-05	6099
ENSG00000153498	SPACA7	17.8653	0	-4.23766	3.38369e-07	3.98358e-05	9712
ENSG00000213301	HMGB3P11	20.2507	0.13478	-4.22702	7.0407e-06	0.00036355	22718
ENSG00000244242	IFITM10	25.1282	0.396205	-4.22602	4.00912e-05	0.00129037	40034
ENSG00000215571	GRK6P1	35.5442	0.970601	-4.21293	1.31211e-09	6.9513e-07	23661
ENSG00000101144	BMP7	17.5421	0	-4.21273	1.05426e-06	9.31827e-05	2459
ENSG00000169071	ROR2	20.6564	0.1746	-4.20455	4.21098e-08	7.79192e-06	12576
ENSG00000157637	SLC38A10	28.6838	0.615235	-4.19986	2.6846e-05	0.000960279	10175
ENSG00000163106	HPGDS	21.4734	0.243666	-4.17555	4.01247e-06	0.00024211	10971
ENSG00000176386	CDC26	66.2389	2.74939	-4.16457	0.000109084	0.00278108	14157
ENSG00000165970	SLC6A5	32.1452	0.869715	-4.14791	7.66661e-05	0.00209362	11781
ENSG00000202411	RNA5SP259	413.207	22.3662	-4.14786	0.0013686	0.0193251	19628
ENSG00000173662	TAS1R1	16.8408	0.0165683	-4.1334	2.23423e-09	9.86376e-07	13643
ENSG00000115602	IL1RL1	16.5342	0	-4.1321	9.95758e-05	0.00259102	4482
ENSG00000221840	OR4A5	20.8412	0.256356	-4.11974	1.6404e-05	0.000683216	24964
ENSG00000125814	NAPB	21.4859	0.296743	-4.11606	4.47098e-07	4.8794e-05	5743
ENSG00000162654	GBP4	18.0481	0.100819	-4.113	1.45421e-06	0.000116977	10844
ENSG00000141622	RNF165	17.1192	0.0481512	-4.1116	1.84012e-08	4.31354e-06	8189
ENSG00000083807	SLC27A5	53.3192	2.1505	-4.10781	5.64417e-05	0.00166708	1615
ENSG00000109103	UNC119	23.6573	0.431934	-4.10598	0.000502959	0.00878818	3650
ENSG00000180708	OR10K2	16.7091	0.044789	-4.08321	3.13416e-07	3.73967e-05	14998
ENSG00000228318	AP001610.5	110.459	5.58804	-4.08052	2.80443e-05	0.000993136	29578
ENSG00000105251	SHD	32.0379	0.964934	-4.07157	2.79431e-06	0.0001868	3076
ENSG00000261118	RP11-104N10.1	21.9942	0.368621	-4.07047	1.53333e-08	3.76078e-06	49706
ENSG00000145642	FAM159B	40.7973	1.49092	-4.06866	4.28332e-09	1.57585e-06	8763
ENSG00000235761	RP11-293G6__B.2	15.7192	0	-4.06343	0.00224417	0.0281201	35481
ENSG00000215041	NEURL4	30.6878	0.897849	-4.06149	1.11469e-05	0.000513514	23470
ENSG00000120992	LYPLA1	16.1355	0.0290798	-4.05756	1.65215e-10	2.02341e-07	5148
ENSG00000060656	PTPRU	69.2104	3.22179	-4.05576	1.79598e-05	0.000727427	820
ENSG00000251212	MTND5P4	28.0455	0.750605	-4.05239	4.88118e-05	0.00149997	42564
ENSG00000238026	RP11-78E6.1	24.6104	0.554781	-4.04195	0.000179184	0.00403949	37283
ENSG00000185988	PLK5	20.4772	0.31421	-4.03054	5.53754e-07	5.79504e-05	16234
ENSG00000155846	PPARGC1B	31.8125	1.02099	-4.02111	2.25607e-06	0.000161516	9955
ENSG00000067082	KLF6	22.2006	0.472076	-3.97824	2.40054e-08	5.43317e-06	1000
ENSG00000138835	RGS3	27.6578	0.825786	-3.97234	4.06509e-06	0.00024307	7793
ENSG00000219073	CELA3B	14.6298	0	-3.96623	8.35126e-07	7.90059e-05	24166
ENSG00000174705	SH3PXD2B	20.6942	0.402173	-3.95157	0.00025496	0.00525911	13825
ENSG00000004142	POLDIP2	18.1342	0.244652	-3.94234	4.89433e-07	5.29167e-05	48
ENSG00000007541	PIGQ	30.5956	1.07417	-3.92912	2.12011e-06	0.000153441	189
ENSG00000182866	LCK	16.4153	0.145216	-3.92666	5.14737e-06	0.00028861	15437
ENSG00000211450	C11orf31	126.629	7.39703	-3.92593	0.00027392	0.00556431	21824
ENSG00000085644	ZNF213	20.3884	0.412146	-3.92087	0.000844494	0.0132601	1673
ENSG00000177830	CHID1	18.2841	0.285042	-3.90752	2.63135e-07	3.30341e-05	14467
ENSG00000101639	CEP192	25.8469	0.795501	-3.9023	0.000153454	0.00359403	2573
ENSG00000141068	KSR1	28.5352	0.986422	-3.89419	2.44196e-07	3.12488e-05	8102
ENSG00000228590	AC007381.3	16.134	0.154378	-3.89167	3.1378e-08	6.4432e-06	29785
ENSG00000166840	GLYATL1	14.1675	0.0292262	-3.88135	1.58675e-08	3.83616e-06	12007
ENSG00000087460	GNAS	120.848	7.27367	-3.88041	3.02602e-05	0.00104099	1755
ENSG00000222328	RNU2-2P	182.903	11.5447	-3.8738	0.0010685	0.0159188	25180
ENSG00000236542	MED28P7	21.8173	0.568458	-3.86271	8.74962e-05	0.00233168	36094
ENSG00000119630	PGF	16.7196	0.219465	-3.86103	1.0915e-06	9.44863e-05	4949
ENSG00000175806	MSRA	15.2097	0.117032	-3.85912	1.43536e-05	0.00062638	14044
ENSG00000231505	AC108868.5	16.1435	0.18224	-3.85807	5.0046e-06	0.000284478	32096
ENSG00000185168	LINC00482	13.7155	0.0171175	-3.85478	5.26699e-05	0.00159448	16020
ENSG00000252623	RNA5SP481	93.1646	5.51272	-3.85385	0.000390995	0.00731949	43608
ENSG00000103199	ZNF500	15.5067	0.14356	-3.85145	0.000114223	0.00289814	2792
ENSG00000236039	AC019117.2	21.2882	0.564976	-3.83207	5.68435e-07	5.88175e-05	35687
ENSG00000139641	ESYT1	164.902	10.7447	-3.82025	2.52414e-05	0.000922952	7896
ENSG00000104907	TRMT1	41.6969	2.03866	-3.81262	2.3281e-06	0.000164451	3015
ENSG00000080854	IGSF9B	13.0124	0	-3.80863	1.32577e-06	0.000109859	1522
ENSG00000198883	PNMA5	16.1849	0.22817	-3.80656	8.12561e-06	0.000398971	18054
ENSG00000102755	FLT1	13.9041	0.0660582	-3.80536	6.06366e-08	1.0333e-05	2711
ENSG00000168060	NAALADL1	14.2441	0.0913967	-3.804	9.17365e-07	8.44992e-05	12328
ENSG00000103316	CRYM	14.0411	0.0848962	-3.79328	1.35816e-07	1.96592e-05	2813
ENSG00000138759	FRAS1	20.2284	0.53339	-3.7912	9.62823e-10	5.93122e-07	7768
ENSG00000137648	TMPRSS4	14.0691	0.0929874	-3.78524	3.28129e-06	0.000208437	7541
ENSG00000198125	MB	18.1364	0.40279	-3.76995	2.45687e-05	0.000906406	17776
ENSG00000011105	TSPAN9	14.4067	0.133385	-3.76484	6.87228e-06	0.000356941	281
ENSG00000184381	PLA2G6	24.038	0.844255	-3.76301	5.88038e-05	0.00171737	15825
ENSG00000235018	RP11-11M20.2	12.1798	0	-3.72026	1.25672e-09	6.79375e-07	34879
ENSG00000160741	CRTC2	88.6594	5.8222	-3.71615	5.10352e-05	0.00155925	10575
ENSG00000178950	GAK	37.598	1.93988	-3.7147	5.39765e-05	0.00162463	14666
ENSG00000151388	ADAMTS12	18.4964	0.488244	-3.71152	5.30074e-05	0.00160287	9445
ENSG00000196218	RYR1	30.0714	1.39556	-3.69715	3.85229e-05	0.00125515	17145
ENSG00000196411	EPHB4	27.0906	1.16931	-3.69478	1.49031e-06	0.000118906	17219
ENSG00000110042	DTX4	89.3468	6.02458	-3.68499	0.000416037	0.00766371	3748
ENSG00000255441	CTD-2616J11.2	12.8244	0.0794927	-3.67879	1.42328e-05	0.000623163	46028
ENSG00000215037	VENTXP2	11.801	0	-3.67819	2.07778e-11	5.50383e-08	23468
ENSG00000204394	VARS	43.6594	2.50123	-3.67303	2.70173e-05	0.000963205	20014
ENSG00000269069	CTC-471F3.5	12.0326	0.0229648	-3.6713	9.18712e-07	8.44992e-05	54556
ENSG00000240518	RP11-515C16.1	11.7075	0	-3.66761	1.00485e-10	1.47875e-07	38410
ENSG00000198276	UCKL1	45.166	2.64726	-3.66194	6.82663e-05	0.00192325	17823
ENSG00000166025	AMOTL1	13.7378	0.172353	-3.65205	1.84929e-06	0.000137215	11797
ENSG00000108852	MPP2	12.5073	0.0749512	-3.6514	9.88242e-09	2.72683e-06	3619
ENSG00000197858	GPAA1	19.8363	0.661263	-3.64875	3.40629e-06	0.000215344	17678
ENSG00000119574	ZBTB45	12.941	0.11391	-3.64563	0.000293177	0.00586522	4943
ENSG00000251669	FAM86EP	23.3916	0.965982	-3.63306	2.93021e-05	0.00101728	42898
ENSG00000104689	TNFRSF10A	35.4836	1.94642	-3.63021	0.000160905	0.00371596	2961
ENSG00000234235	BOK-AS1	11.3228	0	-3.62325	0.000111194	0.00282942	34272
ENSG00000187605	TET3	17.9152	0.544311	-3.61451	1.15077e-07	1.739e-05	16600
ENSG00000172061	LRRC15	12.3076	0.0971941	-3.60036	1.34812e-09	7.00204e-07	13290
ENSG00000237133	AC020594.5	11.0639	0	-3.59262	7.64818e-07	7.44825e-05	36567
ENSG00000260207	DUX4L47	13.4414	0.20116	-3.58771	3.39691e-05	0.00113756	49018
ENSG00000171206	TRIM8	43.4214	2.71005	-3.58174	0.000246405	0.00512326	13080
ENSG00000243056	EIF4EBP3	10.9595	0	-3.58009	1.17436e-07	1.75749e-05	39509
ENSG00000178445	GLDC	43.767	2.7466	-3.57878	1.74179e-05	0.000718664	14578
ENSG00000106397	PLOD3	20.1417	0.780629	-3.56963	1.95124e-06	0.00014278	3316
ENSG00000090581	GNPTG	77.3477	5.66588	-3.55502	4.40873e-05	0.00138091	1897
ENSG00000231465	RP11-542K23.9	10.7328	0	-3.55248	0.00332579	0.0368298	32064
ENSG00000152503	TRIM36	14.7746	0.354826	-3.54142	3.60864e-08	7.13353e-06	9597
ENSG00000159399	HK2	40.2393	2.56678	-3.53133	0.00020174	0.00442044	10400
ENSG00000166377	ATP9B	15.196	0.402355	-3.52971	1.41581e-06	0.000115041	11891
ENSG00000180917	CMTR2	12.1674	0.141809	-3.52758	9.03845e-10	5.8395e-07	15047
ENSG00000224141	AL109763.2	11.0656	0.0507033	-3.52148	3.10327e-07	3.72451e-05	26263
ENSG00000182963	GJC1	17.0747	0.579685	-3.51626	0.000172128	0.00390702	15463
ENSG00000235470	NEURL1-AS1	14.7797	0.382105	-3.51313	2.57984e-06	0.000178426	35247
ENSG00000118257	NRP2	13.6077	0.279598	-3.51296	2.6899e-05	0.000960279	4815
ENSG00000112576	CCND3	33.8228	2.05057	-3.51288	1.26261e-06	0.000106175	4101
ENSG00000211934	IGHV1-2	12.5445	0.194673	-3.50301	3.15991e-07	3.75349e-05	22121
ENSG00000242552	MRPL42P4	19.2634	0.795834	-3.49615	4.64043e-06	0.000267801	39292
ENSG00000081041	CXCL2	10.2469	0	-3.49146	3.99234e-05	0.00128653	1529
ENSG00000114650	SCAP	25.8663	1.38978	-3.49084	6.4422e-06	0.000340614	4331
ENSG00000196189	SEMA4A	11.0528	0.0747763	-3.48726	0.00123437	0.0177703	17137
ENSG00000135968	GCC2	12.4439	0.205828	-3.47886	2.00482e-06	0.000145895	7219
ENSG00000122852	SFTPA1	10.3005	0.0141929	-3.47798	2.20207e-08	5.11673e-06	5339
ENSG00000229660	RP5-1142J19.1	10.7975	0.0603248	-3.4759	1.54575e-07	2.18418e-05	30629
ENSG00000181031	RPH3AL	9.95274	0	-3.45322	1.5435e-09	7.57146e-07	15075
ENSG00000107745	MICU1	13.518	0.326563	-3.45208	6.11261e-05	0.00176573	3460
ENSG00000106384	MOGAT3	11.2033	0.117675	-3.4487	3.11279e-06	0.000201601	3314
ENSG00000177542	SLC25A22	14.0676	0.380462	-3.44823	4.79906e-08	8.53169e-06	14404
ENSG00000176937	OR52R1	10.3392	0.0417753	-3.44421	1.88984e-06	0.00013902	14276
ENSG00000259595	RP11-516C1.1	10.9673	0.0996248	-3.44401	3.89524e-08	7.40043e-06	48542
ENSG00000169967	MAP3K2	10.9841	0.104543	-3.4396	4.76436e-09	1.72881e-06	12785
ENSG00000214432	AC068831.10	12.7063	0.284181	-3.41592	4.45701e-07	4.8794e-05	23256
ENSG00000188011	RTP5	16.4315	0.638987	-3.41082	1.26048e-07	1.8653e-05	16716
ENSG00000110844	PRPF40B	27.1742	1.65403	-3.40812	5.72006e-05	0.00168541	3831
ENSG00000162591	MEGF6	9.62872	0.00490643	-3.40283	5.09703e-06	0.000287879	10816
ENSG00000139197	PEX5	18.3876	0.838032	-3.3989	1.54051e-05	0.000658169	7827
ENSG00000075539	FRYL	10.0411	0.0472748	-3.39818	1.59303e-08	3.83616e-06	1319
ENSG00000105698	USF2	30.4944	2.00578	-3.38928	0.000384883	0.00723061	3186
ENSG00000198488	B3GNT6	9.47549	0	-3.38895	1.24818e-06	0.000105297	17881
ENSG00000123395	ATG101	25.4948	1.53009	-3.38845	2.87922e-05	0.00101151	5404
ENSG00000262678	RP5-1050D4.4	32.8161	2.23183	-3.38729	0.000173311	0.00392715	50573
ENSG00000125755	SYMPK	24.0298	1.39448	-3.38586	5.83856e-07	6.01781e-05	5731
ENSG00000214660	SLC29A4P2	12.9956	0.342632	-3.38184	3.2148e-07	3.80165e-05	23323
ENSG00000236922	LINC01378	9.62711	0.0230378	-3.37682	1.67139e-05	0.00069394	36396
ENSG00000261393	RP11-21B23.1	9.38505	0	-3.37644	6.13903e-09	2.03271e-06	49909
ENSG00000255847	RP11-167N4.2	18.2232	0.874045	-3.35862	0.000153827	0.00359958	46257
ENSG00000114735	HEMK1	10.6951	0.14183	-3.35649	4.14081e-08	7.72435e-06	4337
ENSG00000177595	PIDD1	31.0981	2.13873	-3.35424	7.32778e-06	0.00037328	14416
ENSG00000253178	RP11-404E12.1	9.21791	0	-3.35303	0.00202032	0.0259662	44040
ENSG00000244274	DBNDD2	10.1133	0.09075	-3.3489	6.80771e-10	5.01561e-07	40055
ENSG00000175416	CLTB	43.2566	3.37835	-3.33743	2.99038e-06	0.00019607	13969
ENSG00000215131	C16orf90	9.07769	0	-3.33309	2.30436e-06	0.000163646	23503
ENSG00000145246	ATP10D	12.0844	0.303382	-3.32752	9.64021e-07	8.74519e-05	8714
ENSG00000244144	RP11-757F18.3	8.99291	0	-3.32091	1.02123e-07	1.57275e-05	39989
ENSG00000131748	STARD3	12.5762	0.362171	-3.3171	3.22767e-06	0.000207021	6518
ENSG00000211592	IGKC	42.592	3.38297	-3.31408	0.000309464	0.00612203	21878
ENSG00000163885	CCDC37	9.79062	0.0853347	-3.31357	5.21909e-07	5.5971e-05	11218
ENSG00000006453	BAIAP2L1	17.5308	0.868687	-3.30983	1.05284e-06	9.31827e-05	136
ENSG00000141012	GALNS	12.1615	0.331004	-3.30574	2.48963e-07	3.1554e-05	8093
ENSG00000211776	TRAV2	8.86538	0	-3.30237	3.26813e-06	0.0002081	21987
ENSG00000178685	PARP10	19.5745	1.09039	-3.29901	1.94578e-05	0.000770432	14615
ENSG00000197919	IFNA1	9.3998	0.0609442	-3.29314	9.44456e-08	1.48034e-05	17701
ENSG00000132330	SCLY	11.1876	0.24694	-3.28895	0.000175535	0.00396398	6595
ENSG00000100441	KHNYN	21.0335	1.25993	-3.28535	3.43467e-08	6.99853e-06	2324
ENSG00000200434	RNA5-8SP2	92.445	8.65928	-3.27413	0.00343912	0.0376598	18727
ENSG00000042832	TG	8.66168	0	-3.27227	1.4573e-06	0.000116977	592
ENSG00000236155	RP11-231P20.2	8.65967	0	-3.27197	1.0065e-06	9.0684e-05	35778
ENSG00000233565	RP11-42D20.1	8.65618	0	-3.27145	1.15544e-07	1.739e-05	33736
ENSG00000091039	OSBPL8	28.2139	2.03767	-3.26561	2.50359e-05	0.000917254	1918
ENSG00000148832	PAOX	9.56748	0.108223	-3.25331	4.85652e-05	0.00149413	9181
ENSG00000163519	TRAT1	8.79498	0.0278037	-3.25248	2.75289e-08	5.93559e-06	11087
ENSG00000271013	LRRC37A9P	8.74918	0.0272624	-3.24648	4.86388e-10	4.28041e-07	55523
ENSG00000135924	DNAJB2	13.0857	0.490484	-3.24037	6.12486e-07	6.24005e-05	7205
ENSG00000138061	CYP1B1	34.9044	2.82289	-3.23143	0.000230333	0.00486546	7633
ENSG00000155189	AGPAT5	9.70323	0.140564	-3.23023	3.68957e-07	4.26782e-05	9898
ENSG00000185324	CDK10	24.4028	1.71182	-3.22766	0.00082827	0.0130595	16064
ENSG00000055118	KCNH2	9.54839	0.128517	-3.22452	4.86349e-10	4.28041e-07	744
ENSG00000110719	TCIRG1	14.3526	0.643029	-3.22405	8.41003e-05	0.0022519	3820
ENSG00000127948	POR	20.8914	1.34443	-3.22306	0.000181852	0.00408573	5991
ENSG00000183760	PAPL	18.2802	1.07137	-3.21847	1.03305e-07	1.57497e-05	15673
ENSG00000116353	MECR	19.931	1.24885	-3.21838	4.44659e-06	0.00025887	4589
ENSG00000123643	SLC36A1	12.2326	0.424117	-3.21596	4.1332e-06	0.000246032	5440
ENSG00000260001	TGFBR3L	14.103	0.636387	-3.20625	0.00013356	0.00320497	48866
ENSG00000233293	RP11-410N8.3	18.8476	1.15131	-3.20568	4.52449e-05	0.00140999	33515
ENSG00000213069	KRT8P40	8.22267	0	-3.20519	2.4085e-09	1.01277e-06	22582
ENSG00000071991	CDH19	8.22084	0	-3.2049	9.41293e-09	2.62462e-06	1175
ENSG00000259054	AE000662.93	10.3117	0.227158	-3.20443	5.24947e-06	0.00029101	48072
ENSG00000064601	CTSA	98.8053	9.85688	-3.20051	5.0859e-06	0.000287864	892
ENSG00000115286	NDUFS7	10.1441	0.215417	-3.19676	1.60317e-05	0.000676195	4422
ENSG00000100083	GGA1	11.3933	0.354148	-3.19411	4.83661e-06	0.000276623	2194
ENSG00000281887	GIMAP1-GIMAP5	9.14314	0.1164	-3.18358	2.44081e-08	5.43317e-06	65154
ENSG00000196878	LAMB3	8.59975	0.0568099	-3.18328	1.72402e-08	4.07746e-06	17371
ENSG00000273720	RP11-613E4.4	19.8414	1.29915	-3.18028	0.000222895	0.00476535	57273
ENSG00000137802	MAPKBP1	11.4139	0.370781	-3.17889	3.43534e-05	0.00114753	7572
ENSG00000072786	STK10	13.6909	0.628355	-3.17344	1.68925e-06	0.00012951	1210
ENSG00000138798	EGF	8.96735	0.106048	-3.1718	7.91466e-06	0.000391523	7784
ENSG00000234921	RP11-85O21.5	8.01005	0	-3.17153	1.84087e-05	0.0007366	34805
ENSG00000167825	OR5I1	8.49514	0.0567518	-3.16755	5.17535e-06	0.00028861	12269
ENSG00000130475	FCHO1	17.864	1.10481	-3.16387	5.71299e-05	0.00168521	6295
ENSG00000039523	FAM65A	11.4749	0.392142	-3.16365	0.0049891	0.0494597	559
ENSG00000120913	PDLIM2	9.89359	0.217115	-3.16194	2.1454e-06	0.000154842	5139
ENSG00000103742	IGDCC4	15.6198	0.866891	-3.15419	2.65432e-06	0.000181212	2866
ENSG00000168447	SCNN1B	8.25956	0.0421989	-3.15131	1.23693e-08	3.24405e-06	12426
ENSG00000151067	CACNA1C	11.4499	0.408941	-3.14345	0.000647255	0.0108298	9404
ENSG00000168101	NUDT16L1	9.78892	0.221761	-3.14252	3.74683e-08	7.29778e-06	12343
ENSG00000101188	NTSR1	10.1744	0.269106	-3.13832	1.75689e-10	2.02341e-07	2472
ENSG00000188690	UROS	9.26749	0.168323	-3.13557	3.19305e-06	0.000205792	16888
ENSG00000150636	CCDC102B	7.78387	0	-3.13486	2.57638e-09	1.03402e-06	9360
ENSG00000130598	TNNI2	9.68578	0.217731	-3.13343	1.5267e-06	0.000119647	6322
ENSG00000152904	GGPS1	14.6772	0.790006	-3.13064	2.56654e-05	0.000931415	9638
ENSG00000227527	RP11-223A3.1	7.73853	0	-3.12739	1.60254e-06	0.00012376	28972
ENSG00000101199	ARFGAP1	25.9868	2.09651	-3.12354	5.60925e-05	0.00166387	2480
ENSG00000263264	CTB-133G6.1	7.76861	0.0069904	-3.1223	2.88931e-12	1.27558e-08	50783
ENSG00000105576	TNPO2	15.4367	0.89797	-3.11439	2.46228e-05	0.000907139	3151
ENSG00000090539	CHRD	7.95241	0.0362518	-3.1109	6.81343e-11	1.12801e-07	1894
ENSG00000164944	KIAA1429	15.3491	0.892543	-3.11082	0.00054247	0.00936123	11540
ENSG00000172590	MRPL52	10.7153	0.36987	-3.09629	7.95515e-05	0.00215244	13420
ENSG00000008513	ST3GAL1	21.4618	1.62879	-3.095	4.41032e-05	0.00138091	222
ENSG00000277749	RP11-60L3.6	7.47594	0	-3.08337	4.41406e-06	0.000257542	61209
ENSG00000106571	GLI3	8.25035	0.094442	-3.07931	0.000114805	0.00290251	3343
ENSG00000076555	ACACB	8.66894	0.144665	-3.07843	8.13046e-07	7.75169e-05	1356
ENSG00000189067	LITAF	10.0818	0.312338	-3.07798	0.000392396	0.00733	16992
ENSG00000181523	SGSH	9.73694	0.279651	-3.06876	1.85342e-09	8.767e-07	15150
ENSG00000227585	RP11-103C3.2	7.66929	0.0333987	-3.06852	9.28538e-09	2.6166e-06	29015
ENSG00000188710	QRFP	20.4521	1.55916	-3.06738	0.000392664	0.00733	16894
ENSG00000232675	RP4-718D20.3	9.19322	0.217191	-3.06598	2.52848e-06	0.000175332	33025
ENSG00000132541	HRSP12	8.69477	0.159644	-3.06352	0.000127467	0.00310338	6637
ENSG00000267211	RP5-1067M6.3	7.34781	0	-3.0614	3.24804e-05	0.00110163	53654
ENSG00000159445	THEM4	7.42667	0.0100786	-3.0605	7.04368e-05	0.00197231	10405
ENSG00000205105	COX17P1	7.33816	0	-3.05973	0.00207515	0.0264527	20282
ENSG00000237194	SNAI1P1	10.7077	0.404173	-3.05966	0.000125019	0.00306065	36615
ENSG00000130226	DPP6	7.49458	0.0195293	-3.05864	2.14904e-05	0.000820258	6256
ENSG00000167895	TMC8	30.8359	2.82294	-3.0579	0.000260226	0.0053435	12282
ENSG00000254445	HSPB2-C11orf52	7.26166	0	-3.04643	3.64182e-09	1.37812e-06	45120
ENSG00000153029	MR1	14.6185	0.900209	-3.03902	2.10945e-05	0.000812126	9657
ENSG00000076706	MCAM	9.22852	0.250451	-3.03208	4.13e-06	0.000246032	1362
ENSG00000161911	TREML1	7.61678	0.0534733	-3.032	0.000127994	0.00311124	10700
ENSG00000232490	OSBPL10-AS1	8.7311	0.19505	-3.02553	1.45551e-06	0.000116977	32878
ENSG00000116691	MIIP	8.86687	0.218185	-3.01786	1.8481e-05	0.000738376	4623
ENSG00000163565	IFI16	8.19451	0.136378	-3.01633	1.17816e-09	6.64008e-07	11104
ENSG00000188176	SMTNL2	7.08385	0	-3.01504	0.00133433	0.0189416	16759
ENSG00000138795	LEF1	11.1245	0.505382	-3.00972	5.13024e-05	0.00156381	7782
ENSG00000267288	RP13-890H12.2	184.149	22.0024	-3.00883	0.00326797	0.0364724	53722
ENSG00000062598	ELMO2	7.66311	0.0814532	-3.00191	7.17949e-07	7.0698e-05	848
ENSG00000129991	TNNI3	8.83056	0.253277	-2.97157	0.00298662	0.0344747	6220
ENSG00000268529	CYP2T3P	18.0592	1.43157	-2.97052	0.000488004	0.00862357	54363
ENSG00000179603	GRM8	6.8338	0	-2.96971	5.61739e-09	1.90768e-06	14800
ENSG00000140937	CDH11	7.86423	0.133945	-2.96665	6.63704e-06	0.000348826	8074
ENSG00000165792	METTL17	13.2678	0.836932	-2.9574	0.00360195	0.0388327	11735
ENSG00000262492	RP11-1099M24.8	8.60359	0.240708	-2.95241	0.000420625	0.00773208	50499
ENSG00000134201	GSTM5	6.71792	0	-2.94821	6.96481e-06	0.000360334	6880
ENSG00000101751	POLI	9.49499	0.360796	-2.94718	0.00033126	0.00643782	2581
ENSG00000107821	KAZALD1	10.2462	0.45862	-2.94676	0.000375439	0.00711373	3471
ENSG00000064201	TSPAN32	12.3724	0.73545	-2.94588	1.30577e-05	0.000583281	878
ENSG00000065717	TLE2	10.4446	0.496275	-2.93521	5.58938e-06	0.000307172	948
ENSG00000183718	TRIM52	10.0194	0.446173	-2.92973	0.000166554	0.00381318	15660
ENSG00000274750	HIST1H3E	9.0571	0.327898	-2.921	0.000157845	0.0036709	58280
ENSG00000187678	SPRY4	33.571	3.57004	-2.91928	0.000807116	0.0128176	16620
ENSG00000236408	RP11-476H24.1	7.43168	0.114671	-2.9192	0.000132629	0.00318802	35979
ENSG00000275017	RP11-317B17.4	7.17849	0.0813712	-2.91897	5.38532e-07	5.69486e-05	58542
ENSG00000271439	RP11-666A1.7	6.55528	0	-2.91749	8.92595e-07	8.26712e-05	55808
ENSG00000227110	LMCD1-AS1	6.54857	0	-2.9162	3.00969e-05	0.00103807	28640
ENSG00000063241	ISOC2	10.9948	0.589696	-2.91559	0.000493815	0.0086857	860
ENSG00000280240	AL049794.1	7.01908	0.0638852	-2.91409	7.38455e-06	0.000374136	63551
ENSG00000006530	AGK	8.93987	0.319381	-2.91337	3.62558e-05	0.00120198	139
ENSG00000186204	CYP4F12	6.8682	0.0464858	-2.91048	0.00199932	0.0257587	16297
ENSG00000244146	RP11-366M4.2	6.48625	0	-2.90424	9.30412e-05	0.00244501	39990
ENSG00000174669	SLC29A2	11.8424	0.720081	-2.90037	0.000444026	0.00806155	13817
ENSG00000260014	LSM3P5	8.33441	0.250348	-2.90023	0.000323755	0.00633379	48876
ENSG00000163017	ACTG2	11.8019	0.715288	-2.89984	5.22299e-05	0.00158478	10949
ENSG00000122257	RBBP6	34.3466	3.78029	-2.8864	0.00156999	0.021538	5273
ENSG00000204366	ZBTB12	7.99577	0.218821	-2.88376	6.08536e-08	1.0333e-05	19998
ENSG00000128311	TST	6.37962	0	-2.88355	3.07826e-05	0.00105485	6037
ENSG00000168944	CEP120	8.28492	0.268134	-2.87218	8.78796e-10	5.8196e-07	12546
ENSG00000082213	C5orf22	8.70585	0.329824	-2.86762	1.61117e-05	0.000676195	1571
ENSG00000203705	TATDN3	11.5905	0.72523	-2.86748	0.000122908	0.00304272	19778
ENSG00000162302	RPS6KA4	10.6803	0.606497	-2.86209	6.90623e-06	0.000358002	10755
ENSG00000145335	SNCA	6.74797	0.0684797	-2.85826	1.84433e-06	0.000137215	8725
ENSG00000277351	RP11-325L12.6	6.22878	0	-2.85375	0.000722435	0.0117189	60819
ENSG00000177192	PUS1	12.3742	0.857339	-2.84814	9.60301e-05	0.00250368	14331
ENSG00000090554	FLT3LG	6.19843	0	-2.84768	6.70208e-05	0.00189492	1895
ENSG00000136011	STAB2	6.99483	0.118528	-2.83747	2.01125e-07	2.65733e-05	7228
ENSG00000063438	AHRR	6.95958	0.116377	-2.83387	3.50842e-05	0.00117046	864
ENSG00000187134	AKR1C1	6.19905	0.0127029	-2.82959	4.36737e-05	0.00137412	16519
ENSG00000081154	PCNP	6.09866	0	-2.82755	1.05744e-08	2.88768e-06	1536
ENSG00000211781	TRAV7	6.0927	0	-2.82634	0.00247363	0.029947	21992
ENSG00000157954	WIPI2	8.31828	0.321359	-2.81804	1.81586e-06	0.000136261	10208
ENSG00000166473	PKD1L2	7.80602	0.250528	-2.81595	1.46127e-08	3.65166e-06	11920
ENSG00000260027	HOXB7	7.25134	0.173224	-2.81415	1.0657e-05	0.000495784	48886
ENSG00000135454	B4GALNT1	7.27404	0.17785	-2.81244	5.3933e-06	0.000298253	7116
ENSG00000281052	U91328.1	445.876	62.7071	-2.81035	0.000721981	0.0117189	64328
ENSG00000112812	PRSS16	6.00001	0	-2.80736	7.73236e-09	2.32753e-06	4133
ENSG00000205502	C2CD4B	6.986	0.144412	-2.80287	2.15983e-07	2.83226e-05	20377
ENSG00000118197	DDX59	5.97762	0	-2.80273	4.36598e-07	4.85926e-05	4808
ENSG00000164308	ERAP2	7.24644	0.182322	-2.80215	0.00109029	0.0161435	11373
ENSG00000081791	KIAA0141	7.77963	0.262519	-2.79786	4.20594e-05	0.00133907	1552
ENSG00000158457	TSPAN33	6.5392	0.087252	-2.79372	3.37276e-10	3.57364e-07	10266
ENSG00000168765	GSTM4	7.27458	0.196701	-2.78962	0.0011579	0.0168897	12496
ENSG00000146416	AIG1	6.44192	0.0797947	-2.78492	2.14701e-05	0.000820258	8887
ENSG00000187531	SIRT7	5.99835	0.017209	-2.7824	1.8946e-06	0.00013902	16578
ENSG00000145863	GABRA6	6.90169	0.148799	-2.78203	7.16755e-06	0.000368663	8802
ENSG00000087303	NID2	11.0751	0.756617	-2.78117	0.00181011	0.0238784	1751
ENSG00000169976	SF3B5	7.28138	0.21461	-2.76938	0.000722449	0.0117189	12787
ENSG00000184402	SS18L1	7.90171	0.310936	-2.76348	4.05649e-05	0.00130245	15831
ENSG00000263761	GDF2	6.95525	0.173534	-2.76105	5.21291e-08	9.20565e-06	51122
ENSG00000231221	LINC01593	5.75884	0	-2.75678	0.00299509	0.0345254	31876
ENSG00000205078	SYCE1L	6.17373	0.0638802	-2.75339	0.0010504	0.015711	20274
ENSG00000113790	EHHADH	5.80939	0.0131248	-2.74871	0.000422445	0.0077494	4251
ENSG00000164828	SUN1	9.0865	0.500966	-2.74846	2.29552e-06	0.000163457	11506
ENSG00000182885	ADGRG3	6.12177	0.0601982	-2.7479	2.06151e-05	0.000799522	15442
ENSG00000015133	CCDC88C	7.94757	0.33594	-2.74364	2.96226e-05	0.00102561	355
ENSG00000142233	NTN5	5.91157	0.033357	-2.74167	7.53761e-05	0.00206691	8256
ENSG00000177350	RPL13AP3	14.6815	1.35215	-2.73701	0.0004846	0.00858634	14361
ENSG00000277559	RP11-434E6.4	6.85558	0.180702	-2.73407	1.81285e-06	0.000136261	61021
ENSG00000198169	ZNF251	5.74853	0.0145661	-2.73371	3.41155e-05	0.00114102	17792
ENSG00000167613	LAIR1	6.07355	0.0636093	-2.73347	6.82535e-09	2.15556e-06	12194
ENSG00000180900	SCRIB	9.30187	0.554087	-2.72877	2.11146e-06	0.000153234	15040
ENSG00000188069	OR51F1	5.80999	0.0282377	-2.72748	3.00692e-05	0.00103807	16733
ENSG00000260410	RP11-505K9.3	5.60378	0	-2.72329	0.00115557	0.0168743	49168
ENSG00000188624	IGFL3	5.59542	0	-2.72146	6.38845e-07	6.47999e-05	16867
ENSG00000089116	LHX5	5.66458	0.0113893	-2.72018	1.41089e-08	3.55933e-06	1827
ENSG00000231389	HLA-DPA1	5.74608	0.0258542	-2.71722	4.06035e-06	0.00024307	32005
ENSG00000169057	MECP2	8.33842	0.424516	-2.71271	5.15672e-06	0.00028861	12571
ENSG00000184271	POU6F1	5.92056	0.0564111	-2.71172	3.20054e-09	1.24675e-06	15795
ENSG00000144712	CAND2	13.479	1.22024	-2.70517	0.000160454	0.00371203	8646
ENSG00000006611	USH1C	5.71196	0.0300137	-2.70407	0.000523978	0.00910319	145
ENSG00000138750	NUP54	6.13197	0.0946817	-2.70379	2.86392e-05	0.00100881	7763
ENSG00000163219	ARHGAP25	5.86076	0.0591692	-2.69544	2.42652e-07	3.1202e-05	11002
ENSG00000100577	GSTZ1	8.7379	0.505774	-2.69311	1.03258e-06	9.21531e-05	2355
ENSG00000184350	MRGPRE	5.97695	0.0805275	-2.69086	0.000382366	0.0071982	15816
ENSG00000184205	TSPYL2	9.45185	0.622062	-2.68786	1.80438e-05	0.000728603	15776
ENSG00000243317	C7orf73	6.02492	0.0904188	-2.6876	9.298e-05	0.00244501	39616
ENSG00000136490	LIMD2	6.25971	0.130199	-2.68334	4.36788e-05	0.00137412	7316
ENSG00000109339	MAPK10	6.66779	0.196144	-2.68042	0.00100163	0.0151612	3677
ENSG00000249638	CTD-2296D1.3	5.40994	0	-2.68031	0.00419597	0.0435359	41504
ENSG00000226115	AP001476.3	5.3962	0	-2.67722	6.20534e-05	0.00178666	27827
ENSG00000133056	PIK3C2B	6.60249	0.196996	-2.66705	1.55648e-07	2.18418e-05	6732
ENSG00000239253	RPS4XP23	5.34179	0	-2.66489	0.00284653	0.0332883	37853
ENSG00000218198	RPS20P32	5.30007	0	-2.65537	6.65986e-05	0.00188677	24060
ENSG00000176393	RNPEP	12.7439	1.18511	-2.65301	0.00033046	0.00642698	14161
ENSG00000072609	CHFR	6.3301	0.165899	-2.65239	8.32149e-06	0.000406312	1203
ENSG00000274481	RP11-345P4.11	5.2778	0	-2.65026	0.00131641	0.0187441	58018
ENSG00000248092	NNT-AS1	7.97948	0.431288	-2.64932	7.43875e-06	0.000375324	40502
ENSG00000260049	RP3-404K8.2	12.5053	1.154	-2.64843	0.000142469	0.00339072	48902
ENSG00000156508	EEF1A1	35.2556	4.80379	-2.64314	0.000265101	0.00541841	10045
ENSG00000164744	SUN3	5.21786	0	-2.63642	0.000689237	0.0113258	11485
ENSG00000081138	CDH7	5.26296	0.0117699	-2.62996	0.000342118	0.00660041	1534
ENSG00000157020	SEC13	11.0959	0.95408	-2.62996	0.00432935	0.0446574	10101
ENSG00000186732	MPPED1	5.37321	0.0301394	-2.62918	4.3936e-05	0.00137893	16423
ENSG00000156831	NSMCE2	41.0617	5.8037	-2.62811	0.000332444	0.00644663	10075
ENSG00000219438	FAM19A5	5.64489	0.0776372	-2.62437	0.000754999	0.0121281	24217
ENSG00000232871	SEC1P	6.45503	0.209598	-2.62369	4.28116e-07	4.80524e-05	33177
ENSG00000184058	TBX1	5.84411	0.111196	-2.62275	5.90692e-07	6.05821e-05	15744
ENSG00000140835	CHST4	5.68627	0.0870875	-2.62073	7.62092e-09	2.32035e-06	8062
ENSG00000147853	AK3	5.14666	0	-2.6198	0.00182899	0.0240556	9066
ENSG00000241008	RP11-494M8.1	5.14516	0	-2.61945	0.000556926	0.00955467	38616
ENSG00000165509	MAGEC3	5.14443	0	-2.61928	0.00107201	0.015962	11669
ENSG00000275874	LINC00162	5.51991	0.062156	-2.61786	8.88623e-06	0.000429539	59381
ENSG00000271623	RP11-435I10.5	5.13615	0	-2.61733	3.45899e-07	4.03635e-05	55917
ENSG00000104327	CALB1	6.35593	0.200393	-2.6154	1.30533e-05	0.000583281	2916
ENSG00000127415	IDUA	8.00027	0.474468	-2.60977	1.60742e-05	0.000676195	5939
ENSG00000078900	TP73	11.7921	1.10155	-2.60573	6.81448e-06	0.000354634	1452
ENSG00000280059	RP11-401I19.2	5.24456	0.0278301	-2.603	3.74646e-05	0.00122837	63381
ENSG00000075035	WSCD2	5.76736	0.115307	-2.60115	0.00227107	0.0283161	1289
ENSG00000110697	PITPNM1	8.07219	0.499839	-2.59664	0.000550223	0.00947034	3815
ENSG00000257176	RP11-996F15.2	5.18324	0.0239972	-2.59415	3.15004e-05	0.00107395	46825
ENSG00000105695	MAG	5.14683	0.0181158	-2.59394	0.000716977	0.0116622	3183
ENSG00000134398	ERN2	5.55243	0.0880343	-2.59031	0.00385598	0.0408891	6928
ENSG00000141959	PFKL	22.7807	2.95009	-2.58983	0.000884095	0.0137193	8222
ENSG00000151148	UBE3B	6.6118	0.27016	-2.58323	0.00112443	0.0165187	9414
ENSG00000100012	SEC14L3	6.03767	0.178882	-2.57768	7.83682e-08	1.28142e-05	2170
ENSG00000249590	RP4-539M6.19	4.94141	0	-2.5708	1.42209e-05	0.000623163	41473
ENSG00000188282	RUFY4	5.88241	0.158832	-2.57024	1.87647e-06	0.00013883	16782
ENSG00000219608	HIGD1AP16	4.92253	0	-2.56621	0.00234968	0.0289752	24242
ENSG00000226268	RP11-61N20.3	5.24259	0.0554315	-2.56431	0.00146306	0.020332	27953
ENSG00000131944	FAAP24	6.12252	0.204734	-2.56367	6.35816e-08	1.05925e-05	6547
ENSG00000130822	PNCK	5.60109	0.116641	-2.56354	2.79053e-05	0.000991148	6379
ENSG00000090863	GLG1	9.51146	0.784627	-2.55827	1.53087e-05	0.000656167	1908
ENSG00000164591	MYOZ3	4.93663	0.008631	-2.55725	8.5394e-06	0.000415046	11439
ENSG00000137073	UBAP2	16.1691	1.91924	-2.55614	0.00390065	0.0412276	7431
ENSG00000127241	MASP1	6.54627	0.287987	-2.55065	0.000448358	0.0081124	5921
ENSG00000172500	FIBP	7.18426	0.404455	-2.54284	0.00134059	0.0189898	13403
ENSG00000255417	RP11-37O16.4	4.81264	0	-2.53919	5.56586e-07	5.79504e-05	46005
ENSG00000186654	PRR5	7.47077	0.459262	-2.53725	0.000351408	0.00674037	16408
ENSG00000166398	KIAA0355	5.86175	0.182383	-2.53688	0.000292787	0.00586216	11896
ENSG00000144681	STAC	5.27404	0.085045	-2.53164	1.83424e-06	0.000137215	8644
ENSG00000224459	RP11-169K16.4	5.45554	0.119515	-2.52766	3.92383e-05	0.00127219	26515
ENSG00000138286	FAM149B1	37.3291	5.66994	-2.52269	0.000480657	0.00853281	7677
ENSG00000144504	ANKMY1	7.24748	0.43789	-2.52	1.45432e-05	0.000631534	8614
ENSG00000172243	CLEC7A	6.99621	0.394783	-2.51928	0.000243743	0.00507987	13329
ENSG00000159674	SPON2	8.27357	0.617914	-2.51899	0.000123413	0.00304326	10427
ENSG00000153207	AHCTF1	6.39369	0.291914	-2.51678	5.6271e-08	9.80633e-06	9682
ENSG00000140995	DEF8	9.85755	0.907719	-2.50878	0.000160357	0.00371203	8091
ENSG00000204138	PHACTR4	4.72348	0.00647527	-2.50758	3.04624e-05	0.00104659	19912
ENSG00000240524	RP5-1061H20.3	19.8386	2.66501	-2.50737	0.000746718	0.0120535	38415
ENSG00000074803	SLC12A1	4.77603	0.0173507	-2.50526	2.6991e-08	5.93559e-06	1283
ENSG00000213928	IRF9	6.82841	0.380293	-2.50375	0.00304546	0.034856	23038
ENSG00000085872	CHERP	20.3087	2.75857	-2.50319	2.61455e-05	0.00094227	1685
ENSG00000229980	TOB1-AS1	6.15225	0.264384	-2.49996	0.000739488	0.0119441	30883
ENSG00000143013	LMO4	6.27477	0.286904	-2.499	4.63742e-05	0.00143673	8342
ENSG00000061936	SFSWAP	12.2895	1.36319	-2.49148	0.000173886	0.00393344	836
ENSG00000001167	NFYA	7.65312	0.539375	-2.49088	5.54839e-05	0.00164951	10
ENSG00000241418	FAM195CP	4.61458	0	-2.48918	9.24756e-05	0.00243498	38800
ENSG00000183876	ARSI	6.41636	0.321437	-2.4886	0.000224426	0.00478649	15709
ENSG00000204632	HLA-G	7.62312	0.537196	-2.48791	6.79211e-05	0.00191604	20117
ENSG00000160194	NDUFV3	5.6181	0.179957	-2.48768	4.01891e-07	4.56897e-05	10492
ENSG00000129221	AIPL1	4.58304	0	-2.48105	1.53673e-05	0.000657617	6145
ENSG00000185033	SEMA4B	15.5878	1.97438	-2.47946	0.000784895	0.0125172	15982
ENSG00000250752	RPL23AP96	4.87746	0.0541597	-2.4791	2.41712e-06	0.000169833	42261
ENSG00000139211	AMIGO2	4.56633	0	-2.47673	1.52773e-05	0.000655884	7830
ENSG00000178934	LGALS7B	5.01909	0.0832465	-2.47418	4.49063e-05	0.00140274	14663
ENSG00000220517	ASS1P1	9.5143	0.893013	-2.4736	0.000708995	0.0115657	24345
ENSG00000188681	TEKT4P2	4.53972	0	-2.46981	2.85229e-05	0.00100605	16886
ENSG00000224215	RP11-371A19.2	5.75329	0.219575	-2.46921	7.83745e-05	0.00212494	26315
ENSG00000235590	GNAS-AS1	4.50933	0	-2.46188	2.04269e-05	0.000793385	35341
ENSG00000113360	DROSHA	26.0333	3.91429	-2.45968	0.00116977	0.0170067	4194
ENSG00000227751	RP1-20B21.4	135.532	23.8257	-2.45933	0.000152039	0.00356888	29147
ENSG00000206066	IGLL3P	4.49909	0	-2.45919	0.00010277	0.00266628	20517
ENSG00000187672	ERC2	4.49908	0	-2.45919	0.000381103	0.00717997	16618
ENSG00000256902	IQSEC3P1	4.8399	0.0630623	-2.45772	7.72545e-07	7.46859e-05	46697
ENSG00000103569	AQP9	6.56639	0.379651	-2.4553	8.29006e-06	0.000405906	2854
ENSG00000259670	RP11-485O10.2	4.4841	0	-2.45526	2.13007e-05	0.000816546	48603
ENSG00000092295	TGM1	9.34189	0.887962	-2.4536	0.000425027	0.00778598	1977
ENSG00000132840	BHMT2	10.8782	1.17656	-2.44819	0.00383161	0.0407307	6696
ENSG00000130717	UCK1	7.46663	0.553435	-2.44633	0.0021958	0.0276947	6346
ENSG00000139182	CLSTN3	7.13823	0.493602	-2.44592	7.21201e-05	0.00199992	7821
ENSG00000172154	OR8I2	5.72967	0.236314	-2.44449	0.00117632	0.0170924	13305
ENSG00000092051	JPH4	4.43597	0	-2.44254	3.50513e-07	4.07226e-05	1962
ENSG00000087157	PGS1	4.93717	0.0924673	-2.44219	2.73493e-06	0.00018434	1736
ENSG00000274209	ANTXRL	4.72558	0.054547	-2.4408	1.95403e-09	8.94679e-07	57752
ENSG00000107281	NPDC1	4.48236	0.0106266	-2.43955	0.00019142	0.00424055	3419
ENSG00000156804	FBXO32	4.6368	0.0394351	-2.43908	1.44811e-09	7.37673e-07	10074
ENSG00000183117	CSMD1	6.91772	0.462118	-2.43703	0.000692677	0.0113542	15502
ENSG00000233148	SYF2P2	4.41192	0	-2.43614	0.000131337	0.00316868	33408
ENSG00000279329	CTD-2553L13.9	4.40487	0	-2.43426	3.10739e-07	3.72451e-05	62719
ENSG00000170608	FOXA3	4.85575	0.0866078	-2.43002	0.000107484	0.00274968	12936
ENSG00000105877	DNAH11	4.98544	0.111138	-2.42942	0.000701568	0.0114786	3225
ENSG00000083845	RPS5	25.087	3.84935	-2.42747	0.00213337	0.0270516	1622
ENSG00000153234	NR4A2	4.47433	0.0193703	-2.425	1.92783e-07	2.5922e-05	9687
ENSG00000204472	AIF1	4.3578	0	-2.42164	4.04057e-05	0.00129892	20047
ENSG00000101251	SEL1L2	4.35013	0	-2.41958	3.22774e-06	0.000207021	2494
ENSG00000137473	TTC29	4.6447	0.0557462	-2.41863	8.83893e-07	8.26712e-05	7512
ENSG00000163864	NMNAT3	6.54313	0.415903	-2.41344	0.0026043	0.031201	11206
ENSG00000161277	THAP8	5.16007	0.156753	-2.41287	3.09147e-05	0.00105801	10649
ENSG00000170035	UBE2E3	5.77914	0.273537	-2.41226	0.000426099	0.00780024	12798
ENSG00000204352	C9orf129	4.50173	0.0346767	-2.4107	7.19027e-06	0.000369114	19990
ENSG00000170214	ADRA1B	7.02579	0.517128	-2.4033	7.82308e-05	0.00212321	12835
ENSG00000254620	RP5-907D15.3	4.2815	0	-2.40095	0.00305393	0.034914	45281
ENSG00000183317	EPHA10	4.68338	0.0780193	-2.39837	1.65776e-07	2.28711e-05	15557
ENSG00000251209	LINC00923	4.79683	0.104081	-2.39242	0.00295888	0.0342261	42561
ENSG00000237031	AC008067.2	4.22813	0	-2.3863	0.000493217	0.00868095	36486
ENSG00000203668	CHML	4.5392	0.0610583	-2.38417	5.94272e-09	1.99262e-06	19772
ENSG00000269313	MAGIX	6.0362	0.350329	-2.38149	2.58921e-05	0.00093696	54629
ENSG00000153790	C7orf31	4.20182	0	-2.37902	3.73713e-07	4.29762e-05	9729
ENSG00000140740	UQCRC2	9.42697	1.01315	-2.37279	0.000220644	0.00474018	8052
ENSG00000111727	HCFC2	4.26893	0.017954	-2.37184	1.07559e-06	9.39953e-05	3959
ENSG00000196277	GRM7	4.37326	0.0383972	-2.37144	9.46211e-10	5.93122e-07	17169
ENSG00000082556	OPRK1	5.21031	0.202553	-2.36856	0.000588423	0.0100043	1583
ENSG00000103089	FA2H	7.70957	0.691535	-2.36427	0.000385509	0.00723725	2773
ENSG00000090097	PCBP4	5.45934	0.259709	-2.3583	4.19667e-06	0.000248692	1874
ENSG00000084734	GCKR	4.44185	0.062355	-2.35683	3.80283e-08	7.35278e-06	1649
ENSG00000133063	CHIT1	4.24102	0.023603	-2.35619	0.000259246	0.00532751	6734
ENSG00000059145	UNKL	5.35855	0.252517	-2.34387	0.000372938	0.00707647	799
ENSG00000058600	POLR3E	11.6693	1.49689	-2.34313	0.00202699	0.0260392	791
ENSG00000183549	ACSM5	4.45286	0.0748723	-2.34285	3.14961e-06	0.000203488	15605
ENSG00000260456	C16orf95	4.06926	0	-2.34178	0.000232313	0.00488779	49204
ENSG00000168268	NT5DC2	4.97126	0.180828	-2.33824	1.32548e-05	0.000587132	12378
ENSG00000025770	NCAPH2	6.86643	0.555888	-2.33797	1.24554e-05	0.000564951	449
ENSG00000267272	LINC01140	8.18547	0.820918	-2.33469	6.55247e-05	0.00187035	53707
ENSG00000267443	AC010641.1	4.03276	0	-2.33135	0.000128183	0.00311221	53848
ENSG00000173262	SLC2A14	6.21811	0.434307	-2.33127	0.00138361	0.0194845	13560
ENSG00000279221	RP11-543H23.1	4.34699	0.0645697	-2.32846	2.50563e-07	3.16056e-05	62628
ENSG00000168453	HR	4.26173	0.0479151	-2.32802	8.28138e-07	7.86256e-05	12429
ENSG00000258429	PDF	4.51011	0.0978038	-2.32746	0.000667632	0.0110669	47505
ENSG00000123094	RASSF8	4.01688	0	-2.32679	1.76911e-06	0.000134203	5363
ENSG00000130294	KIF1A	5.30175	0.257975	-2.32465	4.58632e-05	0.00142256	6264
ENSG00000196581	AJAP1	4.0169	0.00232445	-2.32345	0.00164214	0.0222416	17279
ENSG00000266412	NCOA4	13.4474	1.88721	-2.32306	0.000235704	0.00494344	53042
ENSG00000060491	OGFR	4.7458	0.148528	-2.32272	0.00293545	0.033973	816
ENSG00000135472	FAIM2	4.94101	0.190053	-2.31968	3.96976e-06	0.000241177	7119
ENSG00000004975	DVL2	8.48022	0.903173	-2.31651	0.00349541	0.0380246	72
ENSG00000146083	RNF44	23.1037	3.85929	-2.31044	0.00101696	0.0153572	8841
ENSG00000186603	HPDL	4.07486	0.0240525	-2.30908	8.80108e-08	1.41292e-05	16398
ENSG00000129691	ASH2L	12.1769	1.65997	-2.30853	7.12341e-05	0.00198623	6197
ENSG00000266818	RP11-454P7.1	3.95341	0	-2.30842	0.000356576	0.00680991	53342
ENSG00000109390	NDUFC1	3.93982	0	-2.30446	0.00394579	0.0415752	3679
ENSG00000054179	ENTPD2	3.91926	0	-2.29844	0.00229189	0.0284755	722
ENSG00000100344	PNPLA3	4.2155	0.0606528	-2.29785	4.97243e-05	0.00152271	2284
ENSG00000145362	ANK2	4.11227	0.0428698	-2.29341	0.00266088	0.0316925	8731
ENSG00000092929	UNC13D	4.10823	0.0425251	-2.29274	3.22077e-05	0.00109518	1996
ENSG00000232504	ST3GAL5-AS1	3.89902	0	-2.29249	0.000217845	0.00469527	32890
ENSG00000273777	CEACAM20	4.09016	0.0396732	-2.29158	1.35253e-06	0.00011092	57330
ENSG00000145287	PLAC8	3.89254	0	-2.29058	0.00289281	0.0336233	8719
ENSG00000232596	RP1-37J18.2	3.8918	0	-2.29037	1.46516e-05	0.000634161	32960
ENSG00000211959	IGHV4-39	4.59912	0.147897	-2.28621	0.0012359	0.0177825	22140
ENSG00000070476	ZXDC	3.98547	0.0222767	-2.28594	1.63836e-06	0.000126159	1119
ENSG00000160746	ANO10	5.1331	0.259086	-2.28424	0.000671332	0.0111143	10576
ENSG00000226426	RP11-174J11.1	4.21921	0.0741805	-2.2806	3.97919e-06	0.000241177	28078
ENSG00000225028	RP11-330M19.1	5.53777	0.347863	-2.27812	0.000757807	0.0121433	26980
ENSG00000164116	GUCY1A3	3.84141	0	-2.27543	1.18614e-06	0.000100704	11307
ENSG00000233891	AC007131.2	3.83377	0	-2.27315	0.00198395	0.025648	33988
ENSG00000115657	ABCB6	13.1706	1.93396	-2.27198	0.0010872	0.0161157	4490
ENSG00000100348	TXN2	7.60733	0.787297	-2.26779	0.000250526	0.00519263	2288
ENSG00000147576	ADHFE1	3.8136	0.000100674	-2.26697	1.55842e-07	2.18418e-05	9034
ENSG00000167080	B4GALNT2	3.80985	0	-2.26599	6.60831e-05	0.00187936	12070
ENSG00000276085	CCL3L3	4.68797	0.186446	-2.26127	6.30967e-06	0.000334944	59588
ENSG00000261433	CTC-297N7.1	4.75962	0.20172	-2.26087	4.55625e-05	0.00141489	49941
ENSG00000127863	TNFRSF19	3.92312	0.0272382	-2.2608	1.49606e-06	0.000119006	5981
ENSG00000124181	PLCG1	5.69149	0.398127	-2.25883	0.000259174	0.00532751	5495
ENSG00000101158	NELFCD	16.9218	2.74491	-2.25872	0.000445415	0.0080809	2463
ENSG00000137075	RNF38	5.85296	0.436701	-2.25397	1.25859e-05	0.00056892	7433
ENSG00000136098	NEK3	4.26898	0.105786	-2.25245	0.000297379	0.00593198	7240
ENSG00000162148	PPP1R32	3.76417	0	-2.25222	0.000455101	0.00820079	10741
ENSG00000164850	GPER1	5.74319	0.415629	-2.25199	0.00166456	0.0224276	11511
ENSG00000116157	GPX7	3.75959	0	-2.25084	1.83009e-07	2.49883e-05	4562
ENSG00000136826	KLF4	13.7521	2.10184	-2.24973	0.000752519	0.0121194	7371
ENSG00000036448	MYOM2	3.93876	0.0397725	-2.24788	0.00204839	0.0262251	529
ENSG00000127191	TRAF2	6.14345	0.50448	-2.24735	0.00225986	0.0282232	5919
ENSG00000167733	HSD11B1L	5.58293	0.38692	-2.24684	0.00101806	0.0153572	12236
ENSG00000157870	FAM213B	3.87842	0.0285919	-2.24574	0.00164951	0.0223042	10198
ENSG00000228672	PROB1	3.94298	0.0436942	-2.24368	0.000625652	0.0105425	29848
ENSG00000181333	HEPHL1	3.87676	0.030156	-2.24306	6.9761e-09	2.174e-06	15121
ENSG00000181656	GPR88	3.8594	0.0266459	-2.24284	3.90642e-08	7.40043e-06	15172
ENSG00000089094	KDM2B	7.94754	0.890686	-2.24258	0.000128755	0.00312039	1825
ENSG00000254709	IGLL5	4.15898	0.0948962	-2.23629	1.10657e-05	0.000510995	45363
ENSG00000181652	ATG9B	17.1813	2.86248	-2.23485	0.00488094	0.048624	15171
ENSG00000185236	RAB11B	11.1373	1.58544	-2.23096	0.000561536	0.00961885	16036
ENSG00000172932	ANKRD13D	3.78247	0.0189963	-2.23061	2.59673e-06	0.000179127	13488
ENSG00000267751	AC009005.2	7.76485	0.875634	-2.22435	0.000247454	0.00514103	54101
ENSG00000198113	TOR4A	3.93733	0.0606048	-2.21884	1.52694e-09	7.57146e-07	17774
ENSG00000147889	CDKN2A	10.366	1.44572	-2.2164	5.1716e-06	0.00028861	9075
ENSG00000103248	MTHFSD	6.36677	0.585533	-2.21606	7.37556e-05	0.00203265	2800
ENSG00000221849	AC018880.1	3.81865	0.0375352	-2.21547	5.41059e-05	0.00162463	24968
ENSG00000172113	NME6	6.90177	0.702387	-2.21462	0.000198218	0.00437186	13296
ENSG00000186522	2018-09-10	3.63313	0	-2.21199	0.000244188	0.00508513	16380
ENSG00000167264	DUS2	7.49081	0.83345	-2.21134	0.000482499	0.00855484	12118
ENSG00000248202	RP11-455B3.1	3.62731	0	-2.21017	0.00243819	0.0296398	40567
ENSG00000133121	STARD13	3.62151	0	-2.20836	7.10595e-05	0.00198345	6752
ENSG00000138834	MAPK8IP3	8.75878	1.11181	-2.20822	0.000725305	0.0117526	7792
ENSG00000094631	HDAC6	13.4364	2.1259	-2.20737	0.00504218	0.0498032	2011
ENSG00000229976	RP5-1031J8.1	3.61823	0	-2.20734	2.89318e-07	3.53168e-05	30879
ENSG00000270182	RP1-170O19.24	5.41189	0.388662	-2.20705	0.000292185	0.00585691	55011
ENSG00000146122	DAAM2	4.31342	0.152998	-2.20425	4.22404e-06	0.000249756	8847
ENSG00000223675	RP11-86H7.6	3.66438	0.0167683	-2.19769	1.32652e-08	3.40592e-06	25887
ENSG00000171055	FEZ2	10.3916	1.48691	-2.19554	0.000263142	0.00538668	13040
ENSG00000188487	INSC	3.58011	0	-2.19538	5.39624e-07	5.69486e-05	16834
ENSG00000140262	TCF12	5.984	0.526247	-2.19407	0.00388625	0.0411114	7968
ENSG00000205424	AL592528.1	3.57587	0	-2.19405	3.40366e-06	0.000215344	20355
ENSG00000245148	ARAP1-AS2	17.7128	3.09549	-2.19192	0.00154583	0.0213047	40283
ENSG00000152292	SH2D6	3.56826	0	-2.19164	5.24335e-10	4.34035e-07	9569
ENSG00000249680	TUBA3GP	12.661	1.99202	-2.19087	0.00330957	0.0367396	41528
ENSG00000159788	RGS12	5.5839	0.442025	-2.19085	0.000222379	0.004762	10442
ENSG00000128285	MCHR1	4.34633	0.171347	-2.19038	9.4359e-05	0.00246984	6032
ENSG00000075043	KCNQ2	4.31343	0.164579	-2.18983	2.71995e-06	0.000183965	1290
ENSG00000163612	FAM86KP	3.78772	0.049357	-2.18983	6.94298e-08	1.14231e-05	11122
ENSG00000159069	FBXW5	5.59997	0.447347	-2.18905	0.0013193	0.0187584	10342
ENSG00000067836	ROGDI	4.88193	0.290181	-2.18872	0.000681314	0.0112235	1025
ENSG00000278291	RP11-172H24.4	3.65577	0.0250087	-2.18338	2.88526e-08	6.06569e-06	61736
ENSG00000168769	TET2	12.1276	1.89131	-2.1828	0.00344931	0.0376623	12497
ENSG00000108515	ENO3	24.7341	4.67871	-2.18005	0.00023521	0.00493699	3558
ENSG00000168398	BDKRB2	4.06079	0.116808	-2.17998	1.05812e-11	3.11429e-08	12414
ENSG00000160867	FGFR4	5.7484	0.490528	-2.17872	0.00243601	0.0296398	10596
ENSG00000250588	IQCJ-SCHIP1	4.10454	0.131618	-2.17339	0.000204135	0.0044615	42147
ENSG00000255389	C6orf3	5.03616	0.340605	-2.17075	8.49687e-06	0.000413738	45982
ENSG00000153902	LGI4	3.47826	0	-2.16294	3.67175e-05	0.00121576	9742
ENSG00000129038	LOXL1	3.92774	0.10372	-2.15855	1.43119e-05	0.000625592	6122
ENSG00000132740	IGHMBP2	3.45825	0	-2.15648	0.0031382	0.035616	6677
ENSG00000174672	BRSK2	5.58571	0.486931	-2.147	2.07331e-05	0.000801222	13818
ENSG00000143179	UCK2	5.83344	0.544308	-2.14565	0.00155185	0.0213654	8371
ENSG00000259717	LINC00677	4.85579	0.325497	-2.14333	7.30454e-06	0.000372813	48646
ENSG00000170100	ZNF778	3.44604	0.00716148	-2.14223	0.00131392	0.0187222	12814
ENSG00000134463	ECHDC3	3.4095	0	-2.14061	1.0177e-09	6.12679e-07	6938
ENSG00000136279	DBNL	6.33837	0.665882	-2.13917	0.000123052	0.00304326	7286
ENSG00000210196	MT-TP	1937.88	439.349	-2.13851	0.00240156	0.0293697	21814
ENSG00000198858	R3HDM4	4.68197	0.292026	-2.13676	2.8841e-06	0.000190516	18041
ENSG00000113504	SLC12A7	5.59363	0.499607	-2.13649	4.51522e-05	0.00140876	4211
ENSG00000168067	MAP4K2	3.46869	0.0166583	-2.13602	1.44929e-05	0.000631419	12333
ENSG00000112877	CEP72	3.85585	0.105107	-2.13554	8.68041e-07	8.15373e-05	4141
ENSG00000211937	IGHV2-5	4.1533	0.176623	-2.13084	0.00012206	0.0030274	22123
ENSG00000197561	ELANE	3.37446	0	-2.1291	2.26996e-06	0.000162073	17583
ENSG00000232511	OR2AH1P	3.36795	0	-2.12696	1.04537e-05	0.000488372	32894
ENSG00000279123	RP11-424M24.3	4.63488	0.290878	-2.12603	0.00322212	0.0361786	62537
ENSG00000280424	CITF22-92A6.2	4.01957	0.150092	-2.12581	2.72242e-06	0.000183965	63716
ENSG00000235990	RPL23AP20	5.02845	0.381732	-2.12531	0.000309699	0.00612211	35650
ENSG00000267534	S1PR2	3.50094	0.0320207	-2.12476	4.03612e-06	0.000242983	53919
ENSG00000205181	LINC00654	3.42867	0.0168675	-2.12274	2.65673e-05	0.000954569	20296
ENSG00000082153	BZW1	8.16982	1.11005	-2.11962	0.00194706	0.0252327	1567
ENSG00000271955	RP11-444A22.1	5.48882	0.4937	-2.11907	2.65359e-05	0.000954569	56105
ENSG00000169862	CTNND2	3.5457	0.0504658	-2.11347	0.000169494	0.00386046	12756
ENSG00000171505	OR1N1	3.45021	0.0286655	-2.1131	1.99671e-05	0.000785899	13156
ENSG00000265352	RP11-723G8.2	3.3006	0	-2.10454	0.00116401	0.0169427	52277
ENSG00000170445	HARS	14.6589	2.64689	-2.10224	0.00171447	0.0229367	12894
ENSG00000164749	HNF4G	3.37091	0.018037	-2.10214	4.05659e-06	0.00024307	11487
ENSG00000064687	ABCA7	5.02433	0.405658	-2.09956	0.000373506	0.00708218	898
ENSG00000166501	PRKCB	3.71841	0.10105	-2.09942	7.79233e-06	0.000387991	11928
ENSG00000093010	COMT	5.51139	0.526072	-2.09314	0.000169488	0.00386046	2003
ENSG00000128607	KLHDC10	3.26189	0	-2.09149	1.92487e-05	0.000763294	6074
ENSG00000228446	AC073052.1	3.2554	0	-2.08929	1.88154e-06	0.00013883	29677
ENSG00000100714	MTHFD1	19.5989	3.84208	-2.08887	0.000416473	0.00766641	2385
ENSG00000230638	RP11-486B10.4	3.34059	0.0205592	-2.08853	1.00523e-05	0.000472121	31419
ENSG00000154945	ANKRD40	12.2546	2.12127	-2.08629	0.00125105	0.0179713	9874
ENSG00000188603	CLN3	7.97386	1.1145	-2.08541	0.000187933	0.00419389	16861
ENSG00000136573	BLK	3.66204	0.102298	-2.08045	4.11827e-05	0.00131591	7331
ENSG00000169760	NLGN1	4.36868	0.270836	-2.07879	0.000208905	0.00453209	12735
ENSG00000222012	AC005481.5	3.26617	0.0119146	-2.07586	2.02508e-10	2.2351e-07	25036
ENSG00000128833	MYO5C	4.08415	0.207506	-2.07398	0.000682647	0.0112384	6101
ENSG00000254901	MEF2BNB	6.40806	0.760953	-2.07274	0.0034464	0.0376623	45538
ENSG00000196167	COLCA1	3.22709	0.00603273	-2.07099	0.00035334	0.00676885	17127
ENSG00000139697	SBNO1	4.23641	0.248124	-2.06882	0.0010778	0.0160123	7907
ENSG00000227507	LTB	3.18889	0	-2.06657	4.71644e-07	5.12024e-05	28955
ENSG00000185736	ADARB2	3.7973	0.14766	-2.06353	1.14365e-06	9.77227e-05	16161
ENSG00000050555	LAMC3	5.85686	0.640789	-2.06316	0.000492482	0.00867955	682
ENSG00000145743	FBXL17	4.20485	0.246744	-2.06169	2.2829e-05	0.00086178	8782
ENSG00000149187	CELF1	10.6704	1.79865	-2.06006	0.000467189	0.00835045	9218
ENSG00000157895	C12orf43	3.99952	0.199327	-2.05957	1.99914e-07	2.65733e-05	10203
ENSG00000156466	GDF6	3.16627	0	-2.05876	5.57868e-07	5.79504e-05	10035
ENSG00000261410	RP11-543N12.1	3.16234	0	-2.05739	0.00493758	0.0490129	49925
ENSG00000137871	ZNF280D	3.74622	0.144006	-2.05268	1.28969e-05	0.000578045	7598
ENSG00000230699	RP11-54O7.1	5.60683	0.592523	-2.05264	1.83533e-05	0.0007366	31466
ENSG00000196408	NOXO1	13.4635	2.49113	-2.05065	0.00321343	0.0360986	17218
ENSG00000169783	LINGO1	3.89781	0.182611	-2.05016	0.000557457	0.00955758	12740
ENSG00000149231	CCDC82	3.28327	0.0376349	-2.04542	0.000106377	0.00273309	9223
ENSG00000058404	CAMK2B	3.18062	0.0161611	-2.04059	2.82771e-06	0.000187727	789
ENSG00000085563	ABCB1	3.12952	0.00487963	-2.03895	2.37264e-05	0.000883952	1672
ENSG00000146535	GNA12	3.53323	0.10656	-2.03446	0.000841972	0.0132348	8899
ENSG00000168306	ACOX2	3.51111	0.102637	-2.03252	1.19136e-05	0.000544102	12393
ENSG00000141560	FN3KRP	4.90064	0.442704	-2.0321	0.000630183	0.0106122	8177
ENSG00000166526	ZNF3	43.1496	9.80063	-2.03129	0.000310692	0.00613258	11935
ENSG00000099284	H2AFY2	4.04764	0.236804	-2.02899	2.31553e-06	0.000164	2099
ENSG00000125122	LRRC29	4.59445	0.375957	-2.02356	0.000868509	0.013517	5635
ENSG00000077232	DNAJC10	3.38917	0.0822152	-2.01996	0.00184054	0.0241238	1381
ENSG00000125967	NECAB3	7.7281	1.15233	-2.01977	0.000759918	0.0121628	5794
ENSG00000182870	GALNT9	3.31408	0.0641005	-2.01942	5.64052e-06	0.000308702	15438
ENSG00000126934	MAP2K2	3.63938	0.145766	-2.01762	0.000438631	0.0079704	5900
ENSG00000130508	PXDN	7.66353	1.14719	-2.01251	0.00167843	0.0225915	6300
ENSG00000281756	C2-AS1	3.26999	0.0589388	-2.01161	1.81898e-05	0.000733379	65020
ENSG00000145375	SPATA5	5.02293	0.494666	-2.01064	0.000286595	0.00577749	8733
ENSG00000125630	POLR1B	3.34842	0.0820998	-2.00666	0.00241321	0.0294369	5703
ENSG00000251661	RP11-326C3.11	3.181	0.0412367	-2.00555	4.08007e-05	0.00130686	42891
ENSG00000107249	GLIS3	3.35476	0.0854088	-2.00436	3.92447e-06	0.000238978	3416
ENSG00000240963	RP11-518L10.5	3.01162	0	-2.00419	0.00214466	0.0271558	38594
ENSG00000134030	CTIF	6.28229	0.816378	-2.00333	0.00227157	0.0283161	6852
ENSG00000099840	IZUMO4	4.67305	0.415019	-2.0033	9.0063e-05	0.00237854	2135
ENSG00000173610	UGT2A1	3.63445	0.156933	-2.00209	7.50413e-05	0.00205986	13631
ENSG00000237614	AC073257.2	3.00497	0	-2.00179	3.06534e-06	0.00019925	36956
ENSG00000085365	SCAMP1	3.00389	0	-2.0014	0.00331638	0.0367871	1661
ENSG00000246084	CTD-2506J14.1	3.00314	0	-2.00113	5.72323e-10	4.48717e-07	40351
ENSG00000112041	TULP1	3.94137	0.236274	-1.99891	0.000392307	0.00733	4010
ENSG00000242290	RP11-197K3.1	2.99236	0	-1.99724	2.52237e-06	0.000175332	39183
ENSG00000100982	PCIF1	10.9645	2.00126	-1.99513	0.000216928	0.0046811	2429
ENSG00000233409	FANK1-AS1	2.9818	0	-1.99342	1.16323e-05	0.000532171	33603
ENSG00000204444	APOM	3.89818	0.230816	-1.99263	0.00136864	0.0193251	20036
ENSG00000182508	LHFPL1	3.03004	0.0143188	-1.99028	7.18486e-05	0.00199916	15353
ENSG00000227579	RP1-35C21.2	2.95725	0	-1.9845	1.78474e-09	8.59564e-07	29010
ENSG00000260440	LINC01544	3.88011	0.233917	-1.98367	6.69255e-07	6.68977e-05	49190
ENSG00000257097	CLIP1-AS1	11.4319	2.15494	-1.97836	5.62647e-06	0.00030857	46784
ENSG00000166938	DIS3L	7.34568	1.11889	-1.97772	0.00116804	0.0169908	12043
ENSG00000188488	SERPINA5	3.80656	0.220401	-1.97765	0.00019585	0.00433043	16835
ENSG00000169992	NLGN2	2.96217	0.00659865	-1.9768	0.00299713	0.0345328	12791
ENSG00000109846	CRYAB	3.03804	0.0270655	-1.97513	4.71197e-05	0.00145812	3726
ENSG00000104419	NDRG1	3.04272	0.0286495	-1.97457	8.98635e-05	0.00237564	2934
ENSG00000096070	BRPF3	9.36246	1.64117	-1.97212	0.000787171	0.0125309	2063
ENSG00000242474	AC093627.9	2.91908	0	-1.97052	4.14159e-07	4.68831e-05	39259
ENSG00000261275	RP11-760D2.11	3.22111	0.0783267	-1.96883	0.000123619	0.00304326	49824
ENSG00000249173	LINC01093	3.23113	0.082689	-1.96642	0.000748156	0.0120694	41202
ENSG00000171174	RBKS	3.36071	0.116721	-1.96529	3.81667e-05	0.00124815	13072
ENSG00000143365	RORC	3.22497	0.0821633	-1.96502	2.75515e-08	5.93559e-06	8413
ENSG00000224353	ACE3P	3.10104	0.0504685	-1.96496	3.91129e-08	7.40043e-06	26429
ENSG00000167968	DNASE1L2	3.2702	0.0959341	-1.96214	0.000471429	0.00840356	12298
ENSG00000205090	TMEM240	3.13214	0.0605037	-1.96214	1.47099e-05	0.000635643	20279
ENSG00000136950	ARPC5L	4.94906	0.527502	-1.96149	0.00326621	0.0364724	7418
ENSG00000176083	ZNF683	3.27512	0.0986065	-1.96029	0.000972559	0.0148143	14090
ENSG00000168546	GFRA2	9.26493	1.64338	-1.95727	0.00365058	0.0392293	12455
ENSG00000165379	LRFN5	3.03737	0.0406034	-1.956	2.34199e-09	1.01277e-06	11638
ENSG00000050730	TNIP3	2.87724	0	-1.95503	1.42156e-06	0.000115155	684
ENSG00000237158	RP11-472F14.4	3.49724	0.161648	-1.95287	0.00069019	0.0113344	36583
ENSG00000115271	GCA	2.95353	0.0230052	-1.95033	0.000164399	0.00377295	4418
ENSG00000176978	DPP7	3.7644	0.235048	-1.94773	3.98791e-06	0.000241177	14286
ENSG00000172995	ARPP21	2.91099	0.0142286	-1.94715	0.00112981	0.0165712	13507
ENSG00000228486	LINC01125	2.8545	0	-1.94655	3.67909e-05	0.00121667	29708
ENSG00000011132	APBA3	6.83151	1.03322	-1.94553	8.03311e-05	0.0021691	283
ENSG00000103326	CAPN15	3.47484	0.165155	-1.94131	0.00442668	0.045347	2815
ENSG00000185105	MYADML2	2.83902	0	-1.94074	1.97583e-06	0.000144181	16006
ENSG00000162897	FCAMR	2.83436	0	-1.93899	1.18097e-08	3.15988e-06	10913
ENSG00000273291	RP11-136C24.3	4.33861	0.394142	-1.93709	0.00300238	0.0345416	56929
ENSG00000235486	AC114755.7	3.3472	0.135536	-1.93671	0.000675799	0.0111604	35257
ENSG00000132359	RAP1GAP2	4.3418	0.398003	-1.93396	0.000262334	0.0053743	6600
ENSG00000197993	KEL	3.12158	0.0788812	-1.93366	0.00185341	0.0242563	17732
ENSG00000074964	ARHGEF10L	3.49922	0.180912	-1.92977	0.00180357	0.0238159	1287
ENSG00000184640	2018-09-09	9.11933	1.6582	-1.92859	0.000348409	0.0066974	15887
ENSG00000278309	RP11-102K13.5	2.89487	0.0232157	-1.92846	1.26695e-05	0.000571727	61753
ENSG00000157014	TATDN2	2.90692	0.0265028	-1.92829	0.00103557	0.0155418	10099
ENSG00000177640	CASC2	9.46658	1.75003	-1.92827	0.00192039	0.0249359	14426
ENSG00000171496	OR1L8	3.05403	0.0653695	-1.928	5.92836e-06	0.00031983	13151
ENSG00000248487	ABHD14A	3.30742	0.133405	-1.92616	0.00222699	0.0279984	40749
ENSG00000173327	MAP3K11	3.92701	0.296533	-1.92605	0.000137455	0.00328615	13574
ENSG00000245164	LINC00861	2.8145	0.00427497	-1.92534	7.79704e-07	7.51039e-05	40286
ENSG00000157181	C1orf27	2.78022	0	-1.91847	0.00358561	0.0387408	10120
ENSG00000227934	RP11-423F24.3	4.17909	0.370335	-1.91817	0.000473091	0.00842729	29277
ENSG00000232000	CLCN3P1	2.77901	0	-1.91801	3.70689e-05	0.00121977	32494
ENSG00000159374	M1AP	2.77016	0	-1.91463	3.56724e-08	7.10471e-06	10395
ENSG00000068784	SRBD1	2.76753	0	-1.91362	0.00320998	0.0360752	1057
ENSG00000181408	UTS2R	3.08749	0.0863533	-1.91172	1.05534e-06	9.31827e-05	15134
ENSG00000203747	FCGR3A	3.2363	0.126875	-1.91048	0.000219174	0.00471624	19794
ENSG00000144152	FBLN7	3.39489	0.171482	-1.90749	2.15699e-06	0.000154842	8567
ENSG00000181939	OR4C15	2.75057	0	-1.90711	0.000224167	0.00478481	15225
ENSG00000115419	GLS	8.3962	1.50631	-1.90651	0.000579748	0.00988857	4447
ENSG00000162105	SHANK2	9.47615	1.79604	-1.90565	0.000473397	0.00842729	10737
ENSG00000232328	AC011286.1	2.73866	0	-1.90252	6.18689e-05	0.00178473	32748
ENSG00000140876	NUDT7	2.73792	0	-1.90224	4.77066e-08	8.53169e-06	8070
ENSG00000133805	AMPD3	2.98345	0.0665155	-1.90111	5.74564e-05	0.00169107	6823
ENSG00000264990	RP11-215E13.2	7.83076	1.36662	-1.89971	0.000872188	0.0135663	52016
ENSG00000249096	RP11-290F5.1	2.77918	0.0143996	-1.89745	1.7717e-05	0.000723595	41154
ENSG00000272573	MUSTN1	2.72425	0	-1.89695	0.00278168	0.0327081	56475
ENSG00000142089	IFITM3	3.10949	0.104516	-1.89554	0.000561756	0.00961885	8236
ENSG00000214078	CPNE1	2.71819	0	-1.8946	0.000200969	0.00441416	23116
ENSG00000166199	ALKBH3	4.73199	0.543326	-1.89299	0.00103931	0.0155714	11844
ENSG00000110446	SLC15A3	3.42162	0.190759	-1.89269	6.40929e-07	6.47999e-05	3797
ENSG00000183751	TBL3	3.2349	0.141418	-1.8915	0.000133576	0.00320497	15671
ENSG00000254659	RP11-262A12.1	2.7079	0	-1.8906	0.000135654	0.00325189	45315
ENSG00000104728	ARHGEF10	2.8117	0.0308847	-1.88655	0.000762264	0.012193	2967
ENSG00000231259	AC125232.1	2.79837	0.0273748	-1.88642	1.32715e-06	0.000109859	31907
ENSG00000101425	BPI	2.69538	0	-1.88572	0.000172123	0.00390702	2537
ENSG00000196220	SRGAP3	3.2558	0.158036	-1.87775	3.56619e-06	0.000222794	17146
ENSG00000067221	STOML1	3.47883	0.219049	-1.87737	1.96334e-07	2.62661e-05	1008
ENSG00000185800	DMWD	3.78962	0.303881	-1.8771	0.00060237	0.0101826	16175
ENSG00000162300	ZFPL1	4.08099	0.383543	-1.87674	0.000424327	0.00777854	10754
ENSG00000144535	DIS3L2	3.33824	0.181622	-1.87634	9.4934e-06	0.000451473	8616
ENSG00000198104	OR2T6	3.09889	0.117603	-1.87482	1.09879e-06	9.48073e-05	17770
ENSG00000078043	PIAS2	3.17224	0.138997	-1.87306	0.000107601	0.00274968	1412
ENSG00000226861	RP5-1119O21.2	2.66126	0	-1.87234	7.24236e-06	0.000371069	28434
ENSG00000119912	IDE	3.1945	0.147648	-1.86982	1.61267e-05	0.000676195	5000
ENSG00000113494	PRLR	2.96921	0.0864292	-1.86926	0.000144338	0.00342112	4210
ENSG00000232177	MTND4P24	14.4507	3.23233	-1.86815	0.00356722	0.0386313	32637
ENSG00000211639	IGLV4-60	2.65032	0	-1.86802	0.00485063	0.0484496	21894
ENSG00000073350	LLGL2	9.52138	1.88661	-1.86587	0.00364163	0.039149	1231
ENSG00000169016	E2F6	2.93167	0.0810893	-1.86266	4.40208e-06	0.00025741	12559
ENSG00000068781	STON1-GTF2A1L	2.75674	0.0339277	-1.86134	3.40878e-09	1.30863e-06	1056
ENSG00000106302	HYAL4	2.98853	0.0977652	-1.86129	0.000321003	0.00628923	3297
ENSG00000164296	TIGD6	4.51145	0.523056	-1.85546	4.53656e-05	0.00141209	11365
ENSG00000140320	BAHD1	3.7758	0.320227	-1.85496	1.08228e-06	9.39953e-05	7982
ENSG00000131042	LILRB2	2.6124	0	-1.85296	2.34688e-05	0.000876819	6411
ENSG00000141699	FAM134C	3.01512	0.11393	-1.84978	0.00322585	0.0361921	8202
ENSG00000172037	LAMB2	3.42167	0.228358	-1.84786	8.41625e-05	0.0022519	13284
ENSG00000068383	INPP5A	2.72522	0.0356958	-1.84672	7.44454e-05	0.00204775	1044
ENSG00000074211	PPP2R2C	2.78565	0.0534538	-1.84541	0.000119198	0.00297871	1260
ENSG00000130528	HRC	2.67299	0.0227925	-1.84444	0.00176465	0.023407	6307
ENSG00000157601	MX1	5.10839	0.7016	-1.8439	0.000866255	0.0134899	10171
ENSG00000010322	NISCH	7.77375	1.44613	-1.84269	0.000853696	0.0133492	260
ENSG00000109625	CPZ	2.98913	0.113048	-1.84156	0.00144586	0.0201894	3700
ENSG00000272721	RP11-778D9.12	2.58342	0	-1.84134	6.92007e-05	0.00194592	56570
ENSG00000173156	RHOD	3.24321	0.18417	-1.84128	0.00272235	0.0322324	13532
ENSG00000090060	PAPOLA	3.92151	0.374222	-1.84049	0.00022619	0.00481249	1872
ENSG00000066056	TIE1	3.01743	0.122557	-1.83948	8.28666e-05	0.00222622	962
ENSG00000249053	RP11-419C19.1	2.88468	0.0863585	-1.83829	2.96582e-05	0.00102561	41127
ENSG00000172148	AC005255.6	2.56535	0	-1.83404	0.0013188	0.0187584	13303
ENSG00000231123	SPATA20P1	2.5653	0	-1.83402	0.000243438	0.0050775	31798
ENSG00000165802	NSMF	3.19507	0.178776	-1.8314	1.06138e-06	9.3405e-05	11740
ENSG00000147416	ATP6V1B2	2.8429	0.082223	-1.8282	5.57892e-06	0.000307172	9008
ENSG00000239900	ADSL	7.95851	1.52364	-1.82775	6.04729e-05	0.00175451	38135
ENSG00000121060	TRIM25	2.54101	0	-1.82416	0.000857619	0.013379	5155
ENSG00000213048	OR5S1P	2.54082	0	-1.82408	0.00178184	0.0235996	22566
ENSG00000176871	WSB2	7.62274	1.43953	-1.82154	0.00201041	0.025889	14252
ENSG00000198843	SELT	2.91479	0.107659	-1.82142	0.00175521	0.0233083	18031
ENSG00000186710	CCDC42B	85.6479	23.5398	-1.82004	0.000191023	0.00423787	16418
ENSG00000267648	RP11-686D22.3	2.75115	0.062715	-1.81958	5.08277e-05	0.00155471	54010
ENSG00000184702	2018-09-05	2.52236	0	-1.81654	3.63477e-06	0.00022562	15900
ENSG00000198643	FAM3D	2.51889	0	-1.81512	0.00017361	0.00393056	17929
ENSG00000130695	CEP85	3.17564	0.18777	-1.81374	0.000516827	0.00900081	6335
ENSG00000234439	KRT18P2	2.73416	0.0622585	-1.81365	0.000103401	0.00267742	34426
ENSG00000143001	TMEM61	2.51171	0	-1.81218	9.08724e-05	0.00239753	8340
ENSG00000198033	TUBA3C	2.94475	0.123854	-1.81148	4.3222e-05	0.00136787	17744
ENSG00000198691	ABCA4	2.71758	0.0602141	-1.81001	0.00222104	0.0279493	17949
ENSG00000234840	LINC01239	2.58956	0.0252607	-1.80782	0.000330149	0.00642565	34743
ENSG00000196090	PTPRT	2.74614	0.071612	-1.80562	8.3323e-05	0.00223621	17096
ENSG00000117614	SYF2	2.49511	0	-1.80534	0.00214773	0.0271816	4764
ENSG00000081842	PCDHA6	2.56387	0.0223812	-1.80151	2.64934e-06	0.000181212	1556
ENSG00000077942	FBLN1	2.6275	0.0415522	-1.80024	1.47844e-06	0.000118315	1408
ENSG00000133657	ATP13A3	3.52149	0.299117	-1.79927	0.00122052	0.0176187	6806
ENSG00000039650	PNKP	6.65432	1.19995	-1.7988	0.00239541	0.029345	563
ENSG00000211644	IGLV1-51	2.47826	0	-1.79837	0.00273727	0.0323406	21899
ENSG00000279048	RP11-511H23.2	2.96708	0.142019	-1.79649	1.76346e-06	0.000134203	62471
ENSG00000224829	TOMM20P1	2.47216	0	-1.79583	0.00478799	0.0480231	26818
ENSG00000001626	CFTR	2.50422	0.00942423	-1.79556	0.00431613	0.0445557	16
ENSG00000185215	TNFAIP2	2.46669	0	-1.79356	0.000846544	0.0132725	16030
ENSG00000137547	MRPL15	3.84176	0.399346	-1.79078	0.00335198	0.0370115	7529
ENSG00000213590	RP11-229P13.2	2.45629	0	-1.78923	0.000411069	0.00759759	22864
ENSG00000148090	AUH	3.63433	0.341417	-1.7886	0.000716425	0.0116622	9086
ENSG00000173976	RAX2	2.45215	0	-1.78749	7.65211e-05	0.00209181	13703
ENSG00000134917	ADAMTS8	2.53854	0.0257244	-1.78651	1.58969e-06	0.000123126	7015
ENSG00000155275	TRMT44	3.22243	0.224473	-1.78591	0.0026103	0.0312587	9906
ENSG00000033867	SLC4A7	2.72112	0.0793234	-1.78561	1.41429e-05	0.00062231	507
ENSG00000232930	AC083864.3	2.44633	0	-1.78506	0.000155721	0.00363747	33227
ENSG00000170801	HTRA3	2.73305	0.0843079	-1.78358	2.76847e-08	5.93559e-06	12972
ENSG00000173846	PLK3	2.43881	0	-1.78191	0.000950313	0.0145256	13676
ENSG00000167523	SPATA33	3.03417	0.173396	-1.78158	0.000117255	0.00294126	12166
ENSG00000243678	NME1-NME2	6.13418	1.07536	-1.78139	0.0012087	0.0174671	39774
ENSG00000160961	ZNF333	2.4639	0.0101192	-1.77787	8.45123e-08	1.36503e-05	10613
ENSG00000159339	PADI4	2.70229	0.0797405	-1.77773	0.000245337	0.00510505	10390
ENSG00000170324	FRMPD2	2.86261	0.127381	-1.7766	1.5179e-05	0.000652721	12864
ENSG00000163913	IFT122	4.76292	0.683689	-1.77517	0.0011787	0.017099	11225
ENSG00000236772	RP5-1184F4.5	3.30626	0.25996	-1.77306	0.00334458	0.0369764	36269
ENSG00000129158	SERGEF	2.77927	0.106182	-1.77252	2.74615e-05	0.000977726	6133
ENSG00000158863	FAM160B2	6.35184	1.15293	-1.7718	0.00181356	0.0238883	10326
ENSG00000197084	LCE1C	3.67648	0.37044	-1.77078	1.92408e-05	0.000763294	17433
ENSG00000054967	RELT	2.53749	0.0367314	-1.77068	2.57459e-05	0.000932946	740
ENSG00000100721	TCL1A	2.96732	0.162879	-1.77046	1.48128e-05	0.000639047	2386
ENSG00000250999	RP11-1379J22.5	2.40336	0	-1.76696	0.000126272	0.00308564	42421
ENSG00000006831	ADIPOR2	2.7352	0.101179	-1.76214	1.50802e-08	3.73327e-06	161
ENSG00000185883	ATP6V0C	11.0209	2.54872	-1.76017	0.00189713	0.024743	16199
ENSG00000246082	NUDT16P1	2.38193	0	-1.75785	0.00207778	0.0264734	40350
ENSG00000130203	APOE	6.79782	1.30577	-1.75782	0.0033474	0.0369764	6251
ENSG00000166111	SVOP	2.40368	0.00663212	-1.75756	0.000100145	0.00260329	11812
ENSG00000204832	ST8SIA6-AS1	2.36709	0	-1.7515	0.000314507	0.00619404	20190
ENSG00000117245	KIF17	2.6858	0.0951152	-1.75089	0.000114357	0.00289876	4709
ENSG00000262877	RP11-1055B8.4	2.888	0.155548	-1.75045	0.00172472	0.0230157	50638
ENSG00000172053	QARS	19.2611	5.03442	-1.74743	0.00300233	0.0345416	13286
ENSG00000159588	CCDC17	2.81071	0.136283	-1.74574	1.77396e-05	0.000723595	10417
ENSG00000126561	STAT5A	2.35031	0	-1.7443	0.00201838	0.0259538	5858
ENSG00000119285	HEATR1	3.24796	0.271459	-1.74028	1.50909e-06	0.000119647	4908
ENSG00000136931	NR5A1	2.79048	0.134566	-1.74024	0.000119916	0.0029882	7406
ENSG00000260807	RP11-161M6.2	2.36139	0.00698372	-1.73902	0.00130576	0.018636	49468
ENSG00000183873	SCN5A	2.46325	0.0387787	-1.73724	0.00500997	0.0495923	15708
ENSG00000011376	LARS2	5.69464	1.00869	-1.73675	0.00159968	0.0218309	295
ENSG00000125430	HS3ST3B1	2.71481	0.114789	-1.73652	7.65881e-06	0.000382061	5671
ENSG00000204220	PFDN6	5.00336	0.802391	-1.73586	0.000847682	0.0132787	19941
ENSG00000172554	SNTG2	4.20382	0.565743	-1.73272	0.000438704	0.0079704	13414
ENSG00000080511	RDH8	2.32161	0	-1.73188	0.00037614	0.00711683	1504
ENSG00000100024	UPB1	2.32044	0	-1.73137	0.000763212	0.0122008	2173
ENSG00000183560	IZUMO1R	2.31418	0	-1.72865	0.00110061	0.0162599	15607
ENSG00000173442	EHBP1L1	2.58291	0.0825891	-1.72665	1.78562e-05	0.000725779	13596
ENSG00000176472	ZNF575	2.47128	0.0499217	-1.72519	0.00179056	0.0236677	14176
ENSG00000279137	RP11-205K6.3	2.50458	0.0602147	-1.72489	1.83822e-05	0.0007366	62551
ENSG00000189169	KRTAP10-12	2.30505	0	-1.72467	0.00156673	0.0215255	17019
ENSG00000117266	CDK18	3.95781	0.500281	-1.72447	0.000459763	0.00825672	4711
ENSG00000146966	DENND2A	3.03257	0.220904	-1.72375	0.000732652	0.0118409	8948
ENSG00000175309	PHYKPL	18.2748	4.83687	-1.72345	0.000227315	0.00482481	13947
ENSG00000108039	XPNPEP1	3.26593	0.292315	-1.7229	0.00012351	0.00304326	3501
ENSG00000006059	KRT33A	2.29965	0	-1.72231	2.15418e-05	0.000821037	121
ENSG00000100425	BRD1	2.83588	0.163142	-1.72153	1.4124e-05	0.00062231	2318
ENSG00000258695	RP3-414A15.2	2.29497	0	-1.72027	1.50721e-05	0.000649177	47740
ENSG00000128928	IVD	2.85761	0.171077	-1.71987	0.000498427	0.00874359	6112
ENSG00000168830	HTR1E	2.8139	0.158231	-1.71934	2.0164e-07	2.65733e-05	12517
ENSG00000265681	RPL17	4.15853	0.571625	-1.7147	0.0018119	0.0238822	52521
ENSG00000154040	CABYR	3.2084	0.283235	-1.71349	0.00102481	0.0154356	9762
ENSG00000224574	COL18A1-AS2	2.27203	0	-1.71019	0.00435426	0.0448271	26610
ENSG00000127990	SGCE	2.31633	0.0141365	-1.70933	0.00468692	0.047224	5999
ENSG00000276807	RP11-8P11.4	2.43238	0.050173	-1.70858	2.42093e-05	0.000896893	60290
ENSG00000140367	UBE2Q2	2.67422	0.126925	-1.70505	2.79478e-05	0.000991148	7988
ENSG00000109919	MTCH2	2.26037	0	-1.70503	0.000896302	0.0138438	3734
ENSG00000156299	TIAM1	3.90524	0.506048	-1.70355	0.000131695	0.00317423	10020
ENSG00000116898	MRPS15	3.18183	0.283974	-1.70352	0.00427917	0.0441914	4663
ENSG00000151090	THRB	2.32629	0.0213407	-1.70345	2.89954e-05	0.00101239	9406
ENSG00000150672	DLG2	2.2904	0.0112304	-1.70215	0.000242064	0.00505681	9364
ENSG00000156170	NDUFAF6	5.86422	1.11377	-1.69928	0.00289455	0.0336288	10000
ENSG00000160271	RALGDS	2.90629	0.204588	-1.69726	0.00111186	0.0163896	10514
ENSG00000126247	CAPNS1	3.25187	0.311741	-1.69662	0.000543464	0.00937227	5828
ENSG00000002016	RAD52	3.06339	0.256063	-1.69377	0.00285691	0.0333524	20
ENSG00000256879	RP11-284H19.1	2.23481	0	-1.69368	0.000252756	0.00523068	46689
ENSG00000168026	TTC21A	3.08388	0.262798	-1.69332	0.00120451	0.0174256	12321
ENSG00000231663	RP5-827C21.4	2.42246	0.0587093	-1.69273	0.00344434	0.0376623	32227
ENSG00000132170	PPARG	3.08942	0.266388	-1.69117	0.00229011	0.0284755	6572
ENSG00000222020	AC062017.1	2.22705	0	-1.69021	0.00463699	0.0468814	25041
ENSG00000227057	WDR46	7.4242	1.61085	-1.69002	0.000157597	0.00366835	28597
ENSG00000256628	ZBTB11-AS1	8.7419	2.0224	-1.68851	0.00287559	0.0334525	46586
ENSG00000164855	TMEM184A	3.96553	0.54148	-1.68763	0.000189645	0.00422143	11513
ENSG00000160223	ICOSLG	2.47431	0.0787653	-1.68735	0.000207653	0.00451031	10507
ENSG00000135637	CCDC142	3.17459	0.297735	-1.68564	3.24908e-06	0.000207886	7153
ENSG00000123064	DDX54	7.66454	1.6956	-1.68452	0.00223676	0.0280691	5359
ENSG00000141837	CACNA1A	2.34221	0.0410118	-1.68282	0.00493848	0.0490129	8212
ENSG00000257017	HP	2.5967	0.120823	-1.68212	0.000113333	0.00287831	46747
ENSG00000258957	RP11-363J20.1	2.20716	0	-1.6813	0.000123355	0.00304326	47979
ENSG00000142330	CAPN10	2.31327	0.0332051	-1.68113	0.000639186	0.010726	8264
ENSG00000131797	CLUHP3	2.2066	0	-1.68104	0.000451662	0.00815832	6527
ENSG00000197879	MYO1C	20.5705	5.72811	-1.68079	0.00176158	0.023378	17685
ENSG00000105373	GLTSCR2	3.57655	0.429512	-1.67874	0.000667034	0.0110639	3104
ENSG00000185519	FAM131C	2.37342	0.055468	-1.67633	1.5125e-07	2.16566e-05	16106
ENSG00000204390	HSPA1L	2.2351	0.0133099	-1.67473	0.00304623	0.034856	20011
ENSG00000168904	LRRC28	5.15957	0.931466	-1.67313	0.000189939	0.00422443	12532
ENSG00000105401	CDC37	10.2064	2.51467	-1.67286	0.00326474	0.0364724	3114
ENSG00000162337	LRP5	2.466	0.0890016	-1.67027	0.00386688	0.0409719	10756
ENSG00000198046	ZNF667	2.43283	0.0795253	-1.669	3.56576e-06	0.000222794	17749
ENSG00000253276	CCDC71L	3.19481	0.321095	-1.66687	7.07601e-05	0.00197718	44122
ENSG00000180929	GPR62	2.17433	0	-1.66645	1.45908e-05	0.000632561	15051
ENSG00000204420	C6orf25	2.47956	0.0962503	-1.66633	2.56286e-05	0.000931415	20023
ENSG00000231851	AC104655.2	95.0206	29.3055	-1.66376	0.00239374	0.029345	32368
ENSG00000162843	WDR64	2.1628	0	-1.6612	0.000499122	0.00875	10896
ENSG00000133612	AGAP3	4.12988	0.622056	-1.6611	0.00090812	0.0139774	6798
ENSG00000197563	PIGN	2.23008	0.0213607	-1.66108	7.32798e-05	0.0020225	17585
ENSG00000116337	AMPD2	2.3227	0.0518172	-1.65947	0.00014659	0.0034639	4587
ENSG00000167210	LOXHD1	2.52105	0.116223	-1.65738	0.000227978	0.00483499	12110
ENSG00000106089	STX1A	2.15398	0	-1.65717	0.00331932	0.0367997	3273
ENSG00000144827	ABHD10	2.15278	0	-1.65662	0.00012428	0.00305525	8666
ENSG00000122692	SMU1	2.29203	0.0450908	-1.65535	0.000191464	0.00424055	5320
ENSG00000077327	SPAG6	2.14954	0	-1.65514	0.000396142	0.00736896	1389
ENSG00000253452	RP11-473J6.1	2.14805	0	-1.65446	0.000815614	0.0129215	44276
ENSG00000227238	TTC39DP	2.14144	0	-1.65143	1.73701e-05	0.00071781	28742
ENSG00000260874	RP11-715J22.4	12.4695	3.29608	-1.6486	0.000634291	0.0106745	49519
ENSG00000215568	GAB4	2.78878	0.208896	-1.64804	0.000325967	0.00636295	23660
ENSG00000158717	RNF166	2.13377	0	-1.6479	0.00250885	0.0302489	10305
ENSG00000215045	GRID2IP	2.13054	0	-1.64641	4.47448e-10	4.24774e-07	23472
ENSG00000039139	DNAH5	2.4206	0.0935822	-1.64519	1.63695e-05	0.000682852	557
ENSG00000075651	PLD1	2.12491	0	-1.64382	0.000419898	0.00772409	1324
ENSG00000132031	MATN3	2.12029	0	-1.64168	2.84016e-05	0.00100311	6564
ENSG00000142798	HSPG2	2.15952	0.0157729	-1.63713	5.14973e-06	0.00028861	8325
ENSG00000198723	C19orf45	3.01816	0.293311	-1.63547	0.0012694	0.0181955	17964
ENSG00000095713	CRTAC1	2.14914	0.0145248	-1.63415	0.000138906	0.00331784	2048
ENSG00000174871	CNIH2	2.10366	0	-1.63397	4.95227e-05	0.00151829	13853
ENSG00000104964	AES	2.24166	0.0446053	-1.63378	5.83373e-05	0.0017094	3027
ENSG00000070423	RNF126	2.34174	0.0776005	-1.63278	0.000147098	0.00346971	1117
ENSG00000124205	EDN3	2.32092	0.072162	-1.63106	4.76442e-05	0.00147263	5503
ENSG00000153976	HS3ST3A1	2.09726	0	-1.63099	1.20584e-08	3.19414e-06	9753
ENSG00000133106	EPSTI1	6.40713	1.39409	-1.62944	0.00203315	0.0261057	6743
ENSG00000143545	RAB13	2.1772	0.0316537	-1.6228	0.00110327	0.0162901	8462
ENSG00000275450	RP11-4L24.3	2.15124	0.0237854	-1.622	4.39886e-06	0.00025741	58961
ENSG00000135722	FBXL8	2.07339	0	-1.61983	0.000144428	0.00342112	7166
ENSG00000232624	LINC01517	2.07008	0	-1.61828	0.000285748	0.00577051	32984
ENSG00000272963	OR7A19P	2.54624	0.15779	-1.61492	0.00113785	0.0166706	56721
ENSG00000112679	DUSP22	4.86495	0.915673	-1.61427	0.00276865	0.0325805	4114
ENSG00000230937	MIR205HG	2.57213	0.167122	-1.61383	0.00361165	0.0388817	31647
ENSG00000204659	CBY3	5.12105	1.01074	-1.60605	0.000214924	0.00465123	20130
ENSG00000261812	TUBB8P7	2.13864	0.0311862	-1.60583	1.14333e-05	0.00052488	50236
ENSG00000152086	TUBA3E	4.25781	0.727628	-1.60567	0.00480221	0.0481293	9536
ENSG00000277149	TYW1B	2.04315	0	-1.60556	5.35682e-07	5.69486e-05	60622
ENSG00000230534	RP11-297A16.2	3.04524	0.329316	-1.60554	0.00302349	0.0347308	31335
ENSG00000204091	TDRG1	2.24169	0.066643	-1.60367	5.40966e-05	0.00162463	19896
ENSG00000259895	RP11-715J22.2	2.48974	0.148787	-1.60301	0.00107388	0.0159729	48782
ENSG00000124785	NRN1	2.03589	0	-1.60212	0.000355357	0.00679644	5608
ENSG00000130558	OLFM1	2.08825	0.0173177	-1.60202	9.22089e-07	8.45163e-05	6313
ENSG00000261609	GAN	2.38978	0.117225	-1.60127	0.0023221	0.0287565	50075
ENSG00000214146	RP11-699L21.1	2.03194	0	-1.60024	0.00166388	0.0224276	23142
ENSG00000176490	DIRAS1	2.451	0.138614	-1.59973	0.000757403	0.0121433	14180
ENSG00000110583	NAA40	3.48047	0.480191	-1.59787	0.00021563	0.0046627	3805
ENSG00000186153	WWOX	2.5861	0.18476	-1.59782	0.00012515	0.00306104	16282
ENSG00000069482	GAL	2.02465	0	-1.59677	0.00154769	0.0213192	1080
ENSG00000205089	CCNI2	3.1261	0.365092	-1.59578	0.00191934	0.0249345	20278
ENSG00000065054	SLC9A3R2	2.25797	0.0795045	-1.5936	0.00227119	0.0283161	914
ENSG00000245750	DRAIC	2.13861	0.0410887	-1.59203	0.0019607	0.0253847	40328
ENSG00000147113	CXorf36	2.12876	0.0386595	-1.59087	0.000906385	0.0139589	8962
ENSG00000076928	ARHGEF1	2.12712	0.0386593	-1.59011	5.41564e-05	0.00162463	1368
ENSG00000092445	TYRO3	2.75149	0.246889	-1.58913	0.00111333	0.016401	1983
ENSG00000237353	PATE4	2.00629	0	-1.58798	0.000248364	0.00515185	36745
ENSG00000157168	NRG1	2.04009	0.0127635	-1.58581	0.000709073	0.0115657	10119
ENSG00000160199	PKNOX1	2.24292	0.0820047	-1.58358	0.00178601	0.0236312	10493
ENSG00000187049	TMEM216	1.99417	0	-1.58216	0.003959	0.0416753	16500
ENSG00000117862	TXNDC12	4.81887	0.943452	-1.58212	0.00233388	0.0288215	4785
ENSG00000128052	KDR	2.12405	0.0440924	-1.58117	0.000299934	0.00596917	6009
ENSG00000110931	CAMKK2	2.3843	0.131367	-1.58079	0.000142311	0.00338999	3847
ENSG00000137038	TMEM261	2.6137	0.208258	-1.58055	0.000205405	0.00447816	7426
ENSG00000166135	HIF1AN	2.00736	0.00613042	-1.57968	3.98612e-05	0.00128609	11819
ENSG00000271162	RP1-57E3.1	1.98451	0	-1.57749	1.52796e-10	2.02341e-07	55619
ENSG00000120708	TGFBI	4.71085	0.914898	-1.57644	0.00504357	0.0498032	5111
ENSG00000197959	DNM3	2.72203	0.248409	-1.576	0.0024401	0.0296494	17717
ENSG00000164877	MICALL2	2.06894	0.0296052	-1.57565	2.39827e-05	0.000892243	11516
ENSG00000277738	RP11-693J15.6	1.9718	0	-1.57134	2.92396e-05	0.00101728	61198
ENSG00000241622	RARRES2P1	1.96639	0	-1.56871	6.14967e-06	0.000327764	38880
ENSG00000102763	VWA8	2.01319	0.0161354	-1.5682	0.00385583	0.0408891	2713
ENSG00000135899	SP110	1.96118	0	-1.56617	0.000431808	0.00788085	7194
ENSG00000255125	RP11-685M7.5	544.228	183.201	-1.56558	0.000103397	0.00267742	45733
ENSG00000178502	KLHL11	2.17497	0.0728944	-1.56523	0.000639629	0.010726	14588
ENSG00000258498	DIO3OS	2.20318	0.0826198	-1.56498	0.000107004	0.00274388	47565
ENSG00000179388	EGR3	2.02019	0.0213178	-1.56421	0.000164654	0.00377295	14762
ENSG00000164362	TERT	1.98514	0.00959668	-1.56402	0.00239621	0.029345	11390
ENSG00000162341	TPCN2	2.35349	0.134227	-1.56395	0.000461711	0.00828048	10757
ENSG00000100599	RIN3	2.37965	0.143503	-1.56341	1.58913e-05	0.000672434	2363
ENSG00000258134	RP11-956A19.1	3.64885	0.573853	-1.56257	0.00503599	0.0497755	47330
ENSG00000123268	ATF1	2.36822	0.143281	-1.5588	0.00191294	0.0249002	5389
ENSG00000164366	CCDC127	3.29372	0.45768	-1.55855	0.00205719	0.0262967	11392
ENSG00000115041	KCNIP3	2.01657	0.0242752	-1.55831	5.75951e-10	4.48717e-07	4378
ENSG00000179094	PER1	3.57073	0.552607	-1.55773	0.00135954	0.0192273	14705
ENSG00000204099	NEU4	2.39522	0.15402	-1.55684	2.68364e-06	0.000182274	19898
ENSG00000160584	SIK3	2.35627	0.141219	-1.55628	6.49886e-06	0.000342925	10555
ENSG00000099625	C19orf26	2.52685	0.199514	-1.55593	1.80884e-07	2.48261e-05	2117
ENSG00000064270	ATP2C2	2.47309	0.181325	-1.55581	0.003192	0.0359341	882
ENSG00000079102	RUNX1T1	4.12545	0.745162	-1.55432	0.000673804	0.0111472	1456
ENSG00000180934	OR56A1	2.28255	0.117976	-1.55393	0.00303866	0.0348446	15052
ENSG00000204970	PCDHA1	2.02454	0.0307195	-1.55306	2.15595e-06	0.000154842	20245
ENSG00000095917	TPSD1	2.09614	0.0558223	-1.5521	2.41255e-05	0.000895043	2055
ENSG00000213339	QTRT1	1.99438	0.0211595	-1.55205	7.07402e-05	0.00197718	22738
ENSG00000278864	RP11-45M22.2	1.92309	0	-1.5475	1.07956e-06	9.39953e-05	62301
ENSG00000227500	SCAMP4	2.43456	0.175474	-1.54688	0.00342558	0.0375425	28951
ENSG00000133488	SEC14L4	1.99036	0.0235652	-1.54672	2.8067e-06	0.0001868	6792
ENSG00000164818	DNAAF5	2.44343	0.180144	-1.54488	3.31263e-05	0.00111497	11501
ENSG00000033170	FUT8	4.82163	0.997293	-1.54338	0.00486582	0.0485464	502
ENSG00000171720	HDAC3	1.9132	0	-1.5426	7.64609e-05	0.00209181	13199
ENSG00000250494	RP11-162D9.1	1.91027	0	-1.54115	0.00339367	0.0373767	42082
ENSG00000158773	USF1	3.25291	0.462029	-1.54048	0.00111388	0.016401	10311
ENSG00000156675	RAB11FIP1	3.82582	0.660974	-1.53875	0.000446007	0.0080809	10062
ENSG00000259132	RP11-298I3.5	1.89973	0	-1.53592	2.46223e-07	3.13567e-05	48144
ENSG00000164458	T	2.02461	0.0445187	-1.53391	1.77322e-06	0.000134203	11413
ENSG00000160299	PCNT	3.77316	0.6492	-1.53318	0.00137673	0.0194186	10521
ENSG00000205517	RGL3	1.89346	0	-1.5328	0.00347761	0.0378699	20378
ENSG00000260598	RP11-80F22.13	1.89093	0	-1.53153	4.65544e-06	0.00026783	49310
ENSG00000243566	UPK3B	2.00072	0.0383253	-1.53105	0.00239473	0.029345	39728
ENSG00000174791	RIN1	1.88883	0	-1.53049	3.226e-05	0.00109556	13839
ENSG00000116273	PHF13	2.48383	0.207356	-1.52882	2.43298e-05	0.000900101	4582
ENSG00000161992	PRR35	1.94294	0.0208245	-1.52752	0.000580143	0.00988894	10717
ENSG00000182732	RGS6	2.462	0.20199	-1.52618	0.0027466	0.032426	15407
ENSG00000089169	RPH3A	1.91668	0.0181635	-1.51836	1.30103e-08	3.37871e-06	1834
ENSG00000116996	ZP4	1.85849	0	-1.51525	0.000659765	0.0109847	4678
ENSG00000167930	ITFG3	2.31588	0.161053	-1.51396	3.06898e-06	0.00019925	12291
ENSG00000160321	ZNF208	1.85575	0	-1.51387	0.00183975	0.0241238	10526
ENSG00000123360	PDE1B	1.92342	0.0239175	-1.51356	0.000239638	0.00501403	5399
ENSG00000188612	SUMO2	3.43354	0.554652	-1.51187	0.00199804	0.0257587	16864
ENSG00000166444	ST5	9.34872	2.63053	-1.5112	0.000674579	0.0111472	11911
ENSG00000143126	CELSR2	2.74457	0.314539	-1.51024	2.22254e-05	0.000844661	8357
ENSG00000088367	EPB41L1	2.45865	0.214663	-1.50965	0.00176722	0.0234294	1782
ENSG00000197122	SRC	1.87104	0.00943507	-1.50803	0.00129241	0.0184653	17445
ENSG00000230435	AC004160.4	1.83635	0	-1.50404	3.97315e-05	0.00128504	31254
ENSG00000268403	CTD-2371O3.3	1.83629	0	-1.50401	3.38531e-05	0.00113511	54328
ENSG00000213438	YBX2P1	1.83278	0	-1.50222	0.000297394	0.00593198	22790
ENSG00000260852	FBXL19-AS1	2.81313	0.347892	-1.50027	1.10729e-05	0.000510995	49499
ENSG00000279886	RP11-219G17.8	1.82592	0	-1.49872	0.00103812	0.0155712	63228
ENSG00000139200	PIANP	2.16781	0.122171	-1.49719	0.00412522	0.0429194	7828
ENSG00000176788	BASP1	12.0131	3.61798	-1.49463	0.00171657	0.0229415	14237
ENSG00000140854	KATNB1	1.84106	0.00940167	-1.49293	0.000231981	0.0048847	8067
ENSG00000203697	CAPN8	1.81286	0	-1.49204	0.0036901	0.0395827	19777
ENSG00000117054	ACADM	2.18151	0.132439	-1.49028	0.00141453	0.0198252	4686
ENSG00000103423	DNAJA3	2.43367	0.22411	-1.48802	0.00109486	0.0161959	2829
ENSG00000122861	PLAU	1.80179	0	-1.48635	2.48828e-05	0.000914177	5341
ENSG00000176933	TOB2P1	1.79944	0	-1.48514	1.80167e-05	0.000728603	14275
ENSG00000184351	KRTAP19-1	3.74348	0.694466	-1.48511	0.000231223	0.00487679	15817
ENSG00000120896	SORBS3	2.17786	0.135271	-1.48502	2.02142e-05	0.000787337	5134
ENSG00000270426	RP11-326I11.5	1.79809	0	-1.48444	0.000247909	0.00514645	55151
ENSG00000266066	POLRMTP1	2.38615	0.211006	-1.48344	0.000377282	0.00712319	52788
ENSG00000250366	TUNAR	1.79487	0	-1.48278	7.48398e-06	0.000376888	41995
ENSG00000103197	TSC2	3.69726	0.681987	-1.48165	0.000505333	0.00882384	2791
ENSG00000065882	TBC1D1	4.98073	1.14199	-1.48137	0.00473259	0.0475395	952
ENSG00000084652	TXLNA	2.49335	0.252372	-1.47995	6.26096e-06	0.000333025	1642
ENSG00000135577	NMBR	1.94431	0.0556372	-1.47982	4.23586e-08	7.79192e-06	7140
ENSG00000227029	RP11-168P8.3	1.78893	0	-1.47971	0.000200392	0.00440618	28574
ENSG00000047579	DTNBP1	4.47986	0.964916	-1.47967	0.000846789	0.0132725	624
ENSG00000121104	FAM117A	18.0733	5.84316	-1.47882	0.001025	0.0154356	5163
ENSG00000103249	CLCN7	5.31515	1.26713	-1.47795	0.00356351	0.0386069	2801
ENSG00000164548	TRA2A	4.2721	0.893305	-1.47747	0.00250314	0.0301938	11433
ENSG00000112769	LAMA4	1.7842	0	-1.47726	4.73958e-06	0.000271746	4127
ENSG00000111012	CYP27B1	1.83233	0.0179595	-1.47631	0.00184004	0.0241238	3855
ENSG00000187621	TCL6	1.90367	0.0454543	-1.47375	3.26847e-05	0.00110623	16606
ENSG00000142459	EVI5L	1.77406	0	-1.472	5.91573e-06	0.0003198	8273
ENSG00000188877	POTEA	2.47846	0.253954	-1.47196	0.000163815	0.00376674	16943
ENSG00000171798	KNDC1	1.8435	0.0255135	-1.47132	6.70532e-06	0.000351717	13219
ENSG00000177225	PDDC1	2.04741	0.0990952	-1.47127	0.000172619	0.00391483	14337
ENSG00000111644	ACRBP	1.77081	0	-1.47031	4.45849e-06	0.000258993	3933
ENSG00000182156	ENPP7	1.89867	0.0463357	-1.47005	4.97362e-06	0.000283325	15270
ENSG00000197790	OR52M1	1.76947	0	-1.46961	5.51238e-05	0.00164434	17660
ENSG00000179342	GS1-124K5.9	1.76942	0	-1.46958	0.000137444	0.00328615	14752
ENSG00000138448	ITGAV	1.76728	0	-1.46847	9.88818e-05	0.0025755	7711
ENSG00000184108	TRIML1	2.97414	0.437516	-1.46706	0.00112047	0.0164706	15752
ENSG00000181524	RPL24P4	26.3857	8.90999	-1.46647	0.00142253	0.0199267	15151
ENSG00000143195	ILDR2	1.83603	0.0264279	-1.46624	1.15915e-06	9.87294e-05	8377
ENSG00000079313	REXO1	4.7305	1.07519	-1.46542	0.00481076	0.0481968	1467
ENSG00000170892	TSEN34	1.76032	0	-1.46484	0.00170538	0.022867	12997
ENSG00000124120	TTPAL	3.37241	0.584342	-1.46454	0.00102884	0.0154759	5480
ENSG00000257335	MGAM	2.14395	0.140081	-1.46344	0.000469588	0.00838554	46908
ENSG00000233455	RP4-667H12.4	2.44189	0.248447	-1.46307	0.000232543	0.00488876	33643
ENSG00000126217	MCF2L	2.69483	0.343862	-1.45912	0.000114943	0.00290251	5821
ENSG00000122012	SV2C	7.86382	2.22482	-1.45871	0.00060122	0.0101697	5247
ENSG00000164976	KIAA1161	1.84459	0.0359802	-1.45722	0.00120701	0.0174523	11550
ENSG00000170571	EMB	2.29525	0.200449	-1.45682	0.00240111	0.0293697	12927
ENSG00000182240	BACE2	1.74388	0	-1.45622	6.50281e-05	0.00185818	15294
ENSG00000074047	GLI2	1.76735	0.00988475	-1.45432	0.00147809	0.0204991	1255
ENSG00000130592	LSP1	2.1178	0.138456	-1.45345	6.32817e-05	0.00181414	6320
ENSG00000100911	PSME2	1.73539	0	-1.45175	3.82545e-05	0.00124947	2419
ENSG00000130055	GDPD2	2.89339	0.423587	-1.4515	0.00211978	0.026905	6233
ENSG00000146232	NFKBIE	2.1548	0.154314	-1.45051	5.13388e-06	0.00028861	8859
ENSG00000159625	DRC7	1.73049	0	-1.44916	0.0018494	0.0242159	10422
ENSG00000149735	GPHA2	2.76607	0.37929	-1.44913	0.00466541	0.0470457	9297
ENSG00000204650	CRHR1-IT1	2.54853	0.300033	-1.44867	0.000108863	0.0027781	20124
ENSG00000121904	CSMD2	1.90624	0.0655735	-1.44753	0.000116192	0.00292716	5236
ENSG00000126215	XRCC3	5.41093	1.3533	-1.44585	0.00310231	0.0353602	5819
ENSG00000198753	PLXNB3	2.2879	0.210255	-1.44185	0.00023033	0.00486546	17980
ENSG00000109861	CTSC	1.84214	0.0462882	-1.4417	5.62327e-05	0.0016643	3729
ENSG00000224743	TEX26-AS1	1.77016	0.0202428	-1.44106	0.000892345	0.0137988	26750
ENSG00000113262	GRM6	1.73722	0.00887088	-1.43997	2.31199e-05	0.000868684	4178
ENSG00000221978	CCNL2	4.29876	0.954468	-1.43888	0.00247578	0.0299593	25020
ENSG00000011465	DCN	1.93003	0.0815888	-1.43776	0.000500314	0.00876509	301
ENSG00000159842	ABR	10.1036	3.10011	-1.43729	0.00466568	0.0470457	10445
ENSG00000115504	EHBP1	1.70764	0	-1.43703	0.00356159	0.0386018	4461
ENSG00000130309	COLGALT1	2.54802	0.310752	-1.43662	0.00169249	0.022746	6271
ENSG00000144591	GMPPA	1.72566	0.0081799	-1.43485	6.77513e-06	0.000353977	8627
ENSG00000172199	OR8U1	1.80464	0.0377863	-1.43431	0.000356219	0.00680801	13319
ENSG00000181409	AATK	1.99062	0.108247	-1.43217	0.000336621	0.00650858	15135
ENSG00000223342	RP3-429O6.1	1.81346	0.0426322	-1.43212	6.61241e-05	0.00187936	25633
ENSG00000279153	RP11-495K9.8	1.69803	0	-1.43191	0.00258056	0.0309445	62566
ENSG00000163608	C3orf17	3.52353	0.678809	-1.43001	0.00286315	0.0333811	11120
ENSG00000137491	SLCO2B1	1.94009	0.0913947	-1.42969	0.00372742	0.039861	7516
ENSG00000153113	CAST	1.6934	0	-1.42943	1.57567e-06	0.000122758	9671
ENSG00000185615	PDIA2	1.69081	0	-1.42804	0.00193245	0.0250557	16124
ENSG00000248574	ADAM20P2	1.68956	0	-1.42737	0.000115669	0.00291804	40810
ENSG00000180884	ZNF792	1.74253	0.0201358	-1.42675	7.3653e-06	0.000374136	15038
ENSG00000181722	ZBTB20	1.78607	0.0365947	-1.42638	2.9037e-05	0.00101239	15180
ENSG00000149485	FADS1	3.11865	0.533456	-1.42538	0.00111498	0.0164081	9256
ENSG00000157060	SHCBP1L	1.70908	0.00902327	-1.42484	3.69122e-06	0.000227918	10105
ENSG00000050130	JKAMP	3.74185	0.767165	-1.42401	0.00118806	0.0172064	674
ENSG00000130813	C19orf66	1.7539	0.0266762	-1.42349	0.00146592	0.0203452	6375
ENSG00000172155	LCE1D	2.13716	0.169582	-1.42347	0.00181219	0.0238822	13306
ENSG00000153563	CD8A	2.03592	0.132076	-1.42316	3.27414e-05	0.00110623	9718
ENSG00000079337	RAPGEF3	1.83627	0.0598663	-1.42011	5.86229e-05	0.00171398	1470
ENSG00000169554	ZEB2	1.97003	0.110029	-1.41988	0.0033203	0.0367997	12686
ENSG00000166558	SLC38A8	1.81559	0.0538298	-1.41779	6.88395e-08	1.13968e-05	11945
ENSG00000100154	TTC28	2.99488	0.496039	-1.41701	0.00138176	0.0194793	2218
ENSG00000137821	LRRC49	2.52356	0.320473	-1.41598	0.00315751	0.0357128	7584
ENSG00000171984	C20orf196	1.81486	0.056025	-1.41442	0.00359347	0.0387571	13268
ENSG00000225362	CT62	1.66498	0	-1.41412	5.90635e-05	0.00172116	27237
ENSG00000091536	MYO15A	1.69025	0.0097149	-1.41379	4.48809e-05	0.00140274	1941
ENSG00000040608	RTN4R	1.80143	0.0540895	-1.41016	0.000978351	0.014894	570
ENSG00000124701	APOBEC2	2.20302	0.206311	-1.40883	0.00116152	0.0169322	5592
ENSG00000174917	C19orf70	2.55888	0.340433	-1.40872	0.00156103	0.0214758	13864
ENSG00000173838	2018-03-10	1.65198	0	-1.40707	0.000281289	0.00569653	13675
ENSG00000014216	CAPN1	3.85526	0.831014	-1.40691	0.00481808	0.0482518	349
ENSG00000131019	ULBP3	1.91081	0.098003	-1.40654	0.000100702	0.00261519	6408
ENSG00000161996	WDR90	1.88129	0.0886025	-1.40424	0.00030856	0.00610869	10718
ENSG00000165349	SLC7A3	1.87447	0.0874038	-1.40241	0.00323354	0.0362422	11633
ENSG00000124006	OBSL1	2.64809	0.381978	-1.40041	0.000327202	0.00638237	5466
ENSG00000065534	MYLK	2.27881	0.242501	-1.39993	0.000881003	0.0136902	937
ENSG00000279817	RP11-386I8.4	1.63779	0	-1.39933	0.000356981	0.00681274	63171
ENSG00000198373	WWP2	2.73564	0.417117	-1.3984	0.00146275	0.020332	17847
ENSG00000236882	LINC01554	1.85866	0.0846378	-1.39812	0.00133677	0.018956	36361
ENSG00000101203	COL20A1	1.74951	0.0443775	-1.39653	3.5165e-05	0.00117168	2482
ENSG00000238057	ZEB2-AS1	2.09184	0.17683	-1.39356	0.00203798	0.0261303	37308
ENSG00000165097	KDM1B	1.74014	0.0430049	-1.3935	4.3004e-05	0.00136423	11574
ENSG00000105647	PIK3R2	2.08331	0.174836	-1.39202	0.00268471	0.0319188	3167
ENSG00000079308	TNS1	1.77056	0.0569662	-1.39025	0.000217011	0.0046811	1466
ENSG00000239586	MTND1P16	1.61597	0	-1.38735	0.000825525	0.0130396	38000
ENSG00000187961	KLHL17	1.81933	0.0778353	-1.38722	8.5529e-05	0.00228155	16701
ENSG00000185651	UBE2L3	2.34221	0.278403	-1.38646	0.00207935	0.0264807	16138
ENSG00000186442	KRT3	1.61312	0	-1.38577	3.78827e-06	0.000231973	16353
ENSG00000198420	TCAF1	1.61183	0	-1.38506	0.000408442	0.00755532	17861
ENSG00000256699	RP11-669N7.3	1.60842	0	-1.38318	5.533e-05	0.00164678	46621
ENSG00000130707	ASS1	1.75594	0.0566882	-1.38299	0.000819132	0.0129637	6342
ENSG00000140538	NTRK3	2.17239	0.216726	-1.38257	0.00230529	0.0286018	8028
ENSG00000171310	CHST11	1.60417	0	-1.38083	0.000291611	0.00585631	13101
ENSG00000272135	RP11-107C16.2	1.90494	0.115871	-1.38034	0.000155422	0.00363369	56211
ENSG00000229161	TCP1P1	2.14805	0.211537	-1.37762	0.00298116	0.0344387	30230
ENSG00000254855	RP11-867G23.1	1.59817	0	-1.37749	7.48386e-05	0.00205643	45495
ENSG00000154237	LRRK1	1.89235	0.114413	-1.37596	0.000221363	0.00474964	9791
ENSG00000115204	MPV17	1.6855	0.0363493	-1.37368	0.000776667	0.0124009	4400
ENSG00000159423	ALDH4A1	1.58803	0	-1.37185	3.74691e-05	0.00122837	10403
ENSG00000122678	POLM	1.686	0.0387318	-1.37064	0.000312922	0.00616741	5316
ENSG00000135686	KLHL36	1.69899	0.0439388	-1.37038	0.00052408	0.00910319	7160
ENSG00000004468	CD38	1.99422	0.158995	-1.3693	0.00017152	0.00389991	51
ENSG00000185652	NTF3	1.89737	0.123176	-1.36716	0.000284882	0.00576049	16139
ENSG00000167333	TRIM68	2.31668	0.285799	-1.36708	0.00461327	0.0467665	12132
ENSG00000251359	WWC2-AS2	2.05043	0.18563	-1.36336	0.00102981	0.0154791	42666
ENSG00000038532	CLEC16A	3.31383	0.677222	-1.36289	0.00174982	0.0232686	553
ENSG00000257756	RP11-776A13.3	1.57024	0	-1.3619	0.00272446	0.0322324	47122
ENSG00000088808	PPP1R13B	2.39642	0.322359	-1.3609	0.00225363	0.0281587	1795
ENSG00000000971	CFH	1.82106	0.0984528	-1.36076	0.00372212	0.0398204	7
ENSG00000079435	LIPE	2.15826	0.230225	-1.36021	0.00280324	0.0329145	1475
ENSG00000141013	GAS8	1.56719	0	-1.36019	7.70908e-05	0.00210276	8094
ENSG00000099960	SLC7A4	1.56047	0	-1.35641	0.00434604	0.0447598	2157
ENSG00000141524	TMC6	1.55977	1.11667e-07	-1.35601	0.00339709	0.0373813	8168
ENSG00000069399	BCL3	1.67236	0.0449787	-1.35464	0.00441699	0.0453143	1077
ENSG00000119640	ACYP1	2.2589	0.275464	-1.35336	0.000814694	0.0129147	4953
ENSG00000198788	MUC2	1.63134	0.0305383	-1.3524	7.95336e-09	2.36715e-06	17996
ENSG00000110871	COQ5	2.79658	0.48697	-1.35232	0.00376902	0.0402247	3835
ENSG00000241945	PWP2	1.97996	0.16818	-1.35103	0.000382823	0.0071982	39020
ENSG00000280410	AC104073.2	1.54926	0	-1.35008	6.83218e-05	0.00192325	63704
ENSG00000167775	CD320	1.7535	0.080433	-1.34966	0.00300441	0.0345416	12255
ENSG00000276073	RP5-1125A11.7	1.87305	0.127743	-1.34914	8.13534e-07	7.75169e-05	59577
ENSG00000131591	C1orf159	1.85913	0.125668	-1.34479	9.52327e-05	0.00249025	6497
ENSG00000112186	CAP2	2.69058	0.453243	-1.34457	0.000552004	0.00949482	4034
ENSG00000124215	CDH26	1.53753	0	-1.34343	0.000565993	0.00967264	5509
ENSG00000205863	C1QTNF9B	1.53437	0	-1.34163	0.000153326	0.00359403	20469
ENSG00000176635	HORMAD2	1.53266	0	-1.34065	0.00311064	0.0354246	14203
ENSG00000256294	ZNF225	1.6436	0.0438845	-1.34054	0.00173167	0.0230735	46461
ENSG00000140511	HAPLN3	1.89084	0.143644	-1.33785	0.000802199	0.0127471	8020
ENSG00000091947	TMEM101	3.05964	0.606095	-1.33779	0.00163103	0.0221588	1955
ENSG00000242960	FTH1P23	1.52506	0	-1.33631	7.85512e-05	0.00212755	39459
ENSG00000159314	ARHGAP27	1.59523	0.0281207	-1.33585	1.51414e-06	0.000119647	10386
ENSG00000215208	KRT18P60	1.71975	0.0776058	-1.33564	0.00022651	0.00481543	23532
ENSG00000131196	NFATC1	1.57799	0.0214526	-1.33562	8.46071e-05	0.00226151	6445
ENSG00000263142	LRRC37A17P	2.80454	0.507994	-1.33509	0.000157281	0.00366422	50735
ENSG00000219575	RP1-288M22.1	1.73503	0.0866498	-1.33167	7.56599e-06	0.000379733	24237
ENSG00000011600	TYROBP	1.76299	0.0987617	-1.33035	2.9288e-05	0.00101728	307
ENSG00000144040	SFXN5	2.09262	0.231093	-1.32889	0.00129774	0.0185314	8553
ENSG00000005194	CIAPIN1	1.8444	0.132586	-1.32851	0.00291222	0.0337857	87
ENSG00000124613	ZNF391	1.53304	0.00885617	-1.32815	0.00190945	0.0248672	5582
ENSG00000235196	RP1-3E10.2	1.50727	0	-1.32612	0.000132391	0.00318521	35030
ENSG00000157927	RADIL	1.6233	0.0473493	-1.32464	0.000112119	0.00285021	10206
ENSG00000260371	RP11-343C2.9	2.01961	0.206548	-1.32348	0.00431844	0.0445622	49139
ENSG00000260782	RP11-480G7.2	1.64981	0.0593558	-1.3227	1.59791e-07	2.22492e-05	49450
ENSG00000132915	PDE6A	2.50285	0.401447	-1.32161	0.000636853	0.0107041	6709
ENSG00000112599	GUCA1B	1.69861	0.0802798	-1.32081	1.78643e-05	0.000725779	4105
ENSG00000249773	MRPS17	1.5409	0.0173912	-1.32047	0.00195765	0.0253576	41587
ENSG00000135111	TBX3	5.98238	1.80294	-1.31678	7.19812e-05	0.00199927	7046
ENSG00000167995	BEST1	33.6474	12.9218	-1.3154	6.03487e-05	0.00175283	12311
ENSG00000125780	TGM3	1.4863	0	-1.314	0.00101796	0.0153572	5735
ENSG00000165689	SDCCAG3	1.59839	0.0454975	-1.31343	0.000104685	0.00270274	11716
ENSG00000187479	C11orf96	1.48455	0	-1.31298	3.8792e-05	0.00126236	16565
ENSG00000172349	IL16	1.9538	0.189003	-1.31282	4.79585e-05	0.0014789	13360
ENSG00000106331	PAX4	1.4839	0	-1.3126	0.000308479	0.00610869	3303
ENSG00000233351	RP1-69D17.3	1.47972	0	-1.31018	0.00457906	0.0465265	33562
ENSG00000231054	AC009236.2	1.47809	0	-1.30923	3.97215e-05	0.00128504	31744
ENSG00000157873	TNFRSF14	1.47509	0	-1.30748	0.000562666	0.0096282	10199
ENSG00000113569	NUP155	1.57194	0.0392522	-1.30731	7.31849e-05	0.0020225	4219
ENSG00000198821	CD247	1.75056	0.111488	-1.30724	1.32487e-05	0.000587132	18014
ENSG00000231964	RP11-67C2.2	3.40042	0.781468	-1.30458	0.0042148	0.0436799	32461
ENSG00000184956	MUC6	2.44068	0.393878	-1.30359	0.0019191	0.0249345	15956
ENSG00000126226	PCID2	2.23378	0.310855	-1.30271	0.00145729	0.0202955	5823
ENSG00000105472	CLEC11A	1.46523	0	-1.30172	0.00152778	0.0210888	3128
ENSG00000273669	RP11-405M12.4	1.73725	0.110501	-1.30152	0.002303	0.0285868	57223
ENSG00000130287	NCAN	1.46427	0	-1.30116	0.00285845	0.0333557	6263
ENSG00000174963	ZIC4	1.68493	0.0923583	-1.29744	0.00156568	0.0215223	13880
ENSG00000231064	RP11-263K19.4	1.45502	0	-1.29573	0.000146802	0.00346582	31752
ENSG00000138767	CNOT6L	3.0168	0.640734	-1.2917	0.00393289	0.0415053	7771
ENSG00000186976	EFCAB6	1.44629	0	-1.29059	3.68848e-05	0.00121674	16482
ENSG00000124571	XPO5	5.70904	1.74387	-1.28989	0.00165231	0.0223306	5572
ENSG00000249007	RP11-510N19.5	2.17816	0.300963	-1.28861	0.000306074	0.00607766	41096
ENSG00000253944	RP11-156K13.1	1.43929	0	-1.28646	0.00217604	0.0274874	44703
ENSG00000163739	CXCL1	1.4362	0	-1.28463	0.00399047	0.0418794	11171
ENSG00000278341	RP5-1142A6.10	2.06205	0.257441	-1.28401	0.000851837	0.013328	61782
ENSG00000186842	LINC00846	1.4341	0	-1.28339	6.31455e-08	1.05865e-05	16447
ENSG00000091831	ESR1	2.19813	0.314814	-1.28237	0.000646949	0.0108298	1952
ENSG00000228253	MT-ATP8	414.872	170.013	-1.28203	0.00216922	0.0274144	29531
ENSG00000174326	SLC16A11	1.83992	0.167903	-1.28193	0.000180028	0.00405507	13754
ENSG00000004939	SLC4A1	1.91162	0.202443	-1.27585	6.24942e-05	0.0017974	69
ENSG00000167123	CERCAM	1.42053	0	-1.27532	0.00232467	0.0287702	12090
ENSG00000156413	FUT6	2.10867	0.284295	-1.27532	0.0019987	0.0257587	10030
ENSG00000135404	CD63	2.04516	0.258963	-1.27428	0.00305378	0.034914	7098
ENSG00000236461	RP11-523L1.2	1.80969	0.163278	-1.27221	0.000991137	0.015054	36024
ENSG00000103507	BCKDK	1.53852	0.0512495	-1.27188	0.00338057	0.0372495	2843
ENSG00000069011	PITX1	2.13591	0.299455	-1.27098	7.89073e-06	0.000391418	1067
ENSG00000166140	ZFYVE19	3.55567	0.89486	-1.26557	0.0047036	0.047314	11821
ENSG00000123636	BAZ2B	1.44515	0.0175467	-1.26483	0.00502997	0.0497531	5439
ENSG00000101187	SLCO4A1	1.44108	0.0170258	-1.26317	6.99103e-05	0.00196171	2471
ENSG00000129219	PLD2	1.65284	0.105265	-1.26315	0.00461878	0.0467782	6144
ENSG00000233223	AC113189.5	1.40014	0	-1.26312	0.000335491	0.00649622	33464
ENSG00000255587	RAB44	1.73503	0.139719	-1.26288	4.35416e-05	0.00137306	46160
ENSG00000125510	OPRL1	1.62428	0.0944272	-1.26175	5.99015e-05	0.00174175	5690
ENSG00000155265	GOLGA7B	1.42398	0.0111146	-1.26143	0.00274695	0.032426	9904
ENSG00000257252	RP11-486A14.2	1.39262	0	-1.25859	0.00482274	0.048262	46862
ENSG00000213889	PPM1N	2.08326	0.288799	-1.25843	0.00344797	0.0376623	23017
ENSG00000069974	RAB27A	1.39008	7.375e-07	-1.25706	0.000929562	0.0142495	1095
ENSG00000152894	PTPRK	1.69408	0.129331	-1.25433	0.00457133	0.0464658	9637
ENSG00000178951	ZBTB7A	2.34937	0.407006	-1.25126	7.21781e-05	0.00199992	14667
ENSG00000275832	ARHGAP23	2.15679	0.330312	-1.24669	0.00171607	0.0229415	59339
ENSG00000197948	FCHSD1	2.02393	0.275085	-1.24583	0.00141169	0.0197958	17712
ENSG00000131165	CHMP1A	2.07357	0.2967	-1.24507	0.000202898	0.00443812	6439
ENSG00000005206	SPPL2B	3.51577	0.906071	-1.24437	0.00291748	0.0338183	88
ENSG00000187766	KRTAP10-8	1.36725	0	-1.24321	4.84311e-05	0.00149174	16648
ENSG00000260912	RP11-363E7.4	1.36372	0	-1.24106	1.61333e-05	0.000676195	49548
ENSG00000183963	SMTN	1.9424	0.244875	-1.24099	0.000470135	0.00838612	15726
ENSG00000110841	PPFIBP1	1.45095	0.0373973	-1.24037	0.00203467	0.0261125	3830
ENSG00000204839	MROH6	1.41329	0.0223378	-1.23913	0.000273601	0.00556209	20192
ENSG00000151150	ANK3	2.5108	0.487978	-1.23844	0.00503361	0.0497706	9415
ENSG00000106701	FSD1L	1.35918	0	-1.23828	0.000462038	0.00828074	3368
ENSG00000118194	TNNT2	1.35568	0	-1.23614	0.00304256	0.034856	4807
ENSG00000260081	RP11-66N11.8	1.35227	0	-1.23405	0.000508853	0.00887946	48924
ENSG00000215440	NPEPL1	1.41126	0.0254763	-1.23349	0.000253814	0.00524576	23612
ENSG00000256862	RP11-664D1.1	1.60672	0.108721	-1.23334	0.00442088	0.0453367	46685
ENSG00000113492	AGXT2	1.34893	0	-1.23201	0.000106897	0.00274379	4209
ENSG00000182871	COL18A1	1.55888	0.0895925	-1.23173	0.000200261	0.00440618	15439
ENSG00000100055	CYTH4	1.51847	0.072761	-1.23122	0.00168997	0.0227237	2184
ENSG00000124275	MTRR	2.30917	0.410432	-1.23033	0.00341249	0.037461	5528
ENSG00000124570	SERPINB6	2.0786	0.312664	-1.22977	0.00146251	0.020332	5571
ENSG00000170561	IRX2	2.16483	0.349594	-1.2296	0.00139804	0.0196565	12926
ENSG00000156304	SCAF4	1.73028	0.165051	-1.22866	1.19406e-06	0.000101053	10021
ENSG00000231683	RP1-27K12.2	1.33776	0	-1.22513	0.0011641	0.0169427	32244
ENSG00000185551	NR2F2	1.81955	0.206649	-1.22446	0.00119187	0.0172521	16111
ENSG00000255028	RP11-708B6.2	1.3347	0	-1.22324	8.92574e-05	0.0023667	45647
ENSG00000205726	ITSN1	3.4512	0.910338	-1.22037	0.000496208	0.00872201	20433
ENSG00000104067	TJP1	3.661	1.0015	-1.21956	0.00450109	0.0458751	2886
ENSG00000278922	AC002310.14	2.63823	0.565113	-1.21697	0.00018086	0.00406689	62356
ENSG00000211660	IGLV2-23	1.53148	0.0890543	-1.2169	0.00225035	0.0281488	21914
ENSG00000178927	C17orf62	1.33645	0.00643163	-1.21507	0.00482203	0.048262	14661
ENSG00000249255	PGAM1P9	1.31999	0	-1.21412	2.00319e-05	0.000786061	41255
ENSG00000101638	ST8SIA5	1.54109	0.0958885	-1.21335	1.28059e-06	0.000107346	2572
ENSG00000162062	C16orf59	1.64322	0.140511	-1.21261	0.00345863	0.037708	10726
ENSG00000274425	AC114271.2	2.21639	0.387907	-1.21253	5.77195e-05	0.00169693	57963
ENSG00000258550	OR7E106P	1.3739	0.0257447	-1.21059	0.000574771	0.00981632	47608
ENSG00000132470	ITGB4	1.3739	0.0260145	-1.21021	0.00107505	0.0159804	6623
ENSG00000089101	CFAP61	1.61097	0.128624	-1.21002	4.54462e-05	0.00141294	1826
ENSG00000065057	NTHL1	1.41407	0.0439545	-1.20941	0.000786714	0.0125309	915
ENSG00000130313	PGLS	1.31147	0	-1.20881	3.84017e-05	0.00125274	6274
ENSG00000215186	GOLGA6B	1.40319	0.0401832	-1.20812	6.65427e-05	0.00188677	23522
ENSG00000168397	ATG4B	1.92358	0.26577	-1.20772	0.000339691	0.00656315	12413
ENSG00000152495	CAMK4	1.80201	0.213597	-1.20717	0.000706203	0.0115402	9596
ENSG00000204764	RANBP17	1.30589	0	-1.20533	0.00171299	0.0229324	20171
ENSG00000043591	ADRB1	1.39149	0.0379597	-1.20416	0.000394586	0.00734517	600
ENSG00000159784	FAM131B	1.8256	0.226464	-1.20405	0.00227923	0.0283982	10441
ENSG00000233121	VN1R20P	1.3012	0	-1.20238	0.00133971	0.0189875	33385
ENSG00000141664	ZCCHC2	1.9799	0.295661	-1.20158	3.27932e-05	0.00110657	8196
ENSG00000205913	SRRM2-AS1	1.36445	0.0281598	-1.20144	0.000787021	0.0125309	20486
ENSG00000160877	NACC1	2.83664	0.669311	-1.20059	0.00352454	0.038263	10599
ENSG00000146205	ANO7	1.60732	0.134718	-1.20023	0.00180693	0.0238484	8854
ENSG00000228021	RP11-383C5.3	1.41656	0.0518982	-1.19996	0.00392004	0.0413862	29339
ENSG00000108387	2018-09-04	1.29716	0	-1.19985	0.000336094	0.00650314	3535
ENSG00000099817	POLR2E	2.2451	0.412873	-1.19963	0.000961351	0.0146718	2131
ENSG00000186431	FCAR	1.29646	0	-1.19941	5.80462e-06	0.000315079	16349
ENSG00000159733	ZFYVE28	1.29631	0	-1.19932	8.87985e-05	0.0023569	10436
ENSG00000102804	TSC22D1	1.54672	0.110198	-1.19782	0.00139604	0.0196387	2720
ENSG00000183495	EP400	1.98585	0.303428	-1.19583	0.000222617	0.00476325	15594
ENSG00000105464	GRIN2D	1.48362	0.0852179	-1.19446	8.96744e-05	0.00237301	3126
ENSG00000149564	ESAM	1.28763	0	-1.19386	1.09741e-05	0.000508205	9273
ENSG00000157193	LRP8	1.92561	0.279408	-1.19326	6.56135e-05	0.00187087	10123
ENSG00000138193	PLCE1	2.44272	0.505564	-1.19324	0.00039893	0.00741563	7671
ENSG00000241832	CECR3	1.28641	0	-1.19309	5.62313e-05	0.0016643	38972
ENSG00000164099	PRSS12	5.60748	1.89049	-1.19279	0.00034911	0.006706	11296
ENSG00000244650	RP11-501O2.3	1.49582	0.0927752	-1.19152	0.000904045	0.0139471	40213
ENSG00000262106	OR1D3P	1.44115	0.069902	-1.19008	0.00485735	0.0484802	50355
ENSG00000120254	MTHFD1L	1.61536	0.146548	-1.18971	0.00325763	0.0364145	5050
ENSG00000271503	CCL5	1.27996	0	-1.18901	0.000429915	0.00785923	55844
ENSG00000281358	RASSF1-AS1	1.27792	0	-1.18772	0.00143456	0.0200846	64628
ENSG00000160404	TOR2A	1.44208	0.0721113	-1.18766	0.00317232	0.0358344	10539
ENSG00000151623	NR3C2	2.01806	0.325155	-1.18746	0.000261932	0.0053702	9476
ENSG00000129696	TTI2	20.4208	8.40933	-1.18685	0.000323284	0.00632924	6198
ENSG00000061938	TNK2	1.6834	0.178787	-1.18676	0.000394228	0.00734388	837
ENSG00000137337	MDC1	3.9966	1.19602	-1.18605	0.00170934	0.0229027	7489
ENSG00000133460	SLC2A11	1.35959	0.0385027	-1.18403	0.00397223	0.0417873	6788
ENSG00000161267	BDH1	1.34889	0.0339383	-1.18383	1.77559e-05	0.000723595	10647
ENSG00000204160	ZDHHC18	1.57204	0.132191	-1.1838	0.000224961	0.00479403	19918
ENSG00000172935	MRGPRF	1.30601	0.0158248	-1.18275	0.000103861	0.00268669	13489
ENSG00000110881	ASIC1	1.45785	0.0831383	-1.18218	0.00166406	0.0224276	3838
ENSG00000018280	SLC11A1	1.3498	0.0386137	-1.17788	0.00130735	0.0186486	379
ENSG00000171298	GAA	1.33095	0.0304578	-1.17763	0.000999699	0.015141	13097
ENSG00000179583	CIITA	2.6094	0.597837	-1.17564	8.08363e-06	0.000398006	14795
ENSG00000225254	ARMC8P1	1.25803	0	-1.17507	1.57573e-05	0.000668901	27155
ENSG00000136574	GATA4	1.32723	0.0308327	-1.1748	0.000648168	0.0108324	7332
ENSG00000082438	COBLL1	1.99067	0.324745	-1.17475	0.00083239	0.0131167	1576
ENSG00000169231	THBS3	1.3421	0.0381	-1.17386	0.000234496	0.0049259	12617
ENSG00000265798	RP11-271K11.5	1.25538	0	-1.17337	0.000118536	0.00296776	52604
ENSG00000174442	ZWILCH	1.25408	0	-1.17254	0.00286172	0.0333792	13776
ENSG00000180919	OR56B4	1.38081	0.0570353	-1.17143	0.000986419	0.014991	15048
ENSG00000259283	RP11-26L20.3	1.25084	0	-1.17046	8.87302e-05	0.0023569	48275
ENSG00000137843	PAK6	2.10066	0.379129	-1.16882	0.00350315	0.0380775	7592
ENSG00000157881	PANK4	1.51439	0.119538	-1.1673	0.00156805	0.0215324	10200
ENSG00000123349	PFDN5	1.46164	0.0973753	-1.16556	0.00158026	0.021644	5395
ENSG00000270814	TMEM261P1	1.2398	0	-1.16337	0.00316569	0.0357747	55395
ENSG00000116117	PARD3B	1.68702	0.199752	-1.16327	0.00355502	0.0385464	4552
ENSG00000182504	CEP97	1.36423	0.0561505	-1.16256	0.00040466	0.00749059	15352
ENSG00000156052	GNAQ	1.361	0.0549584	-1.16221	0.00189933	0.0247595	9988
ENSG00000236382	KRTAP10-13P	1.23653	0	-1.16126	0.00300338	0.0345416	35955
ENSG00000124557	BTN1A1	1.23643	0	-1.1612	0.000267997	0.00546494	5567
ENSG00000196517	SLC6A9	2.23065	0.444596	-1.16116	0.000485021	0.00858806	17258
ENSG00000099338	CATSPERG	1.37581	0.0635258	-1.15957	0.00061137	0.0103216	2106
ENSG00000134909	ARHGAP32	1.58312	0.156577	-1.15925	9.69712e-06	0.000458691	7013
ENSG00000129946	SHC2	1.3795	0.0662518	-1.15811	1.31361e-05	0.000584548	6214
ENSG00000257316	RP11-267D19.2	1.2888	0.0258643	-1.15775	0.0024594	0.0298429	46899
ENSG00000259904	ACTG1P15	1.29677	0.0307905	-1.15585	0.00361236	0.0388817	48787
ENSG00000114698	PLSCR4	1.22501	0	-1.15381	0.00315146	0.0356897	4336
ENSG00000278919	AP006285.2	1.2235	0	-1.15283	0.000292048	0.00585691	62353
ENSG00000166801	FAM111A	1.22328	0	-1.15269	0.00386959	0.0409843	11994
ENSG00000250286	RP11-94C24.8	1.21751	0	-1.14894	1.28e-05	0.000575841	41927
ENSG00000103485	QPRT	1.21736	0	-1.14884	0.00013582	0.00325293	2836
ENSG00000227343	RPL15P1	1.21274	0	-1.14583	0.00387845	0.0410452	28822
ENSG00000169762	TAPT1	1.21221	0	-1.14549	5.39137e-05	0.00162463	12736
ENSG00000177590	GIMAP3P	1.20848	0	-1.14305	0.000730479	0.0118202	14415
ENSG00000117318	ID3	1.40826	0.0920268	-1.14098	2.02136e-05	0.000787337	4717
ENSG00000082458	DLG3	1.52378	0.144632	-1.1407	4.31239e-05	0.0013664	1577
ENSG00000082482	KCNK2	1.23104	0.0122033	-1.14022	0.000655345	0.0109316	1578
ENSG00000177106	EPS8L2	1.88006	0.306822	-1.14004	0.00507094	0.0499718	14311
ENSG00000161798	AQP5	1.19911	0	-1.13692	0.00141024	0.0197859	10687
ENSG00000282418	RP11-496N12.9	1.19838	0	-1.13644	3.28527e-05	0.00110717	65688
ENSG00000165025	SYK	1.36845	0.0785193	-1.13489	0.00111657	0.0164224	11557
ENSG00000138613	APH1B	1.43474	0.10975	-1.13353	6.54858e-06	0.000344862	7727
ENSG00000104892	KLC3	1.76219	0.259909	-1.13249	0.00302571	0.0347413	3008
ENSG00000128683	GAD1	1.19154	0	-1.13194	1.69166e-06	0.00012951	6085
ENSG00000275183	LENG9	2.25224	0.48449	-1.13147	0.000207293	0.00451031	58705
ENSG00000167595	PROSER3	1.52594	0.154623	-1.1294	0.00138314	0.0194845	12188
ENSG00000228791	THRB-AS1	1.23074	0.0216557	-1.12661	0.00131687	0.0187441	29939
ENSG00000111052	LIN7A	1.21432	0.0142124	-1.1265	1.84276e-06	0.000137215	3858
ENSG00000280255	RP5-1007F24.1	1.22996	0.0223007	-1.1252	4.45717e-07	4.8794e-05	63565
ENSG00000091428	RAPGEF4	1.18073	0	-1.12481	0.00329893	0.0366685	1934
ENSG00000258101	RP11-977B10.2	1.17995	0	-1.1243	3.14404e-05	0.00107395	47308
ENSG00000188157	AGRN	1.82675	0.296807	-1.12418	9.32334e-05	0.00244502	16752
ENSG00000175745	NR2F1	1.42409	0.115473	-1.11979	0.000893674	0.0138113	14028
ENSG00000188785	ZNF548	1.21872	0.0225906	-1.1175	0.000618323	0.0104323	16918
ENSG00000187624	C17orf97	1.30165	0.0614678	-1.11661	0.00114745	0.0167674	16607
ENSG00000196329	GIMAP5	1.16794	0	-1.11632	0.00409055	0.0426425	17182
ENSG00000267575	CTC-459F4.3	1.20595	0.0176292	-1.11619	2.89743e-05	0.00101239	53948
ENSG00000197457	STMN3	1.19371	0.0129174	-1.11486	0.00469396	0.0472625	17553
ENSG00000228918	LINC01344	1.29258	0.059345	-1.1138	5.31362e-05	0.0016031	30041
ENSG00000148357	HMCN2	1.45846	0.13822	-1.11098	0.000124887	0.00306025	9125
ENSG00000036473	OTC	1.15973	0	-1.11085	0.000694421	0.0113757	530
ENSG00000013725	CD6	1.15421	0	-1.10716	0.000222085	0.00475956	344
ENSG00000142871	CYR61	2.06742	0.426438	-1.10461	0.0030319	0.0347972	8329
ENSG00000008282	SYPL1	1.31327	0.0762863	-1.10387	0.00328788	0.0365935	210
ENSG00000147649	MTDH	2.29663	0.534652	-1.10308	0.00349238	0.0380073	9046
ENSG00000104472	CHRAC1	1.23962	0.0446012	-1.1003	0.00367324	0.0394408	2941
ENSG00000246526	RP11-539L10.2	1.38298	0.112055	-1.09954	0.000422296	0.0077494	40389
ENSG00000086991	NOX4	1.14201	0	-1.09897	0.00197359	0.0255285	1721
ENSG00000230484	OR51A10P	1.20527	0.029811	-1.09858	0.00129213	0.0184653	31294
ENSG00000169733	RFNG	1.66344	0.244776	-1.09741	0.00370211	0.0396383	12727
ENSG00000206579	XKR4	1.15836	0.0104645	-1.09492	5.1463e-09	1.79369e-06	20719
ENSG00000138777	PPA2	1.7935	0.311401	-1.09097	0.00460856	0.0467546	7776
ENSG00000072041	SLC6A15	1.12813	0	-1.08959	0.000752632	0.0121194	1177
ENSG00000141665	FBXO15	1.14262	0.00706728	-1.08922	1.31242e-07	1.9207e-05	8197
ENSG00000149557	FEZ1	1.17156	0.0207662	-1.08908	0.0011771	0.0170943	9272
ENSG00000232344	AC087163.2	1.12574	0	-1.08797	2.01807e-05	0.000787337	32759
ENSG00000280425	RP11-446E24.3	1.3662	0.113383	-1.08762	0.00311525	0.0354467	63717
ENSG00000214344	OR4F13P	1.12389	0	-1.08671	3.58293e-05	0.00118933	23226
ENSG00000107331	ABCA2	1.28189	0.0750967	-1.08576	0.00427706	0.0441898	3425
ENSG00000145817	YIPF5	1.1217	0	-1.08522	0.00172758	0.0230422	8791
ENSG00000141376	BCAS3	1.64603	0.247562	-1.08472	0.00183136	0.0240749	8132
ENSG00000100968	NFATC4	1.12077	0	-1.08459	1.60429e-07	2.22492e-05	2427
ENSG00000177108	ZDHHC22	1.14801	0.0130983	-1.08423	0.000152111	0.00356888	14312
ENSG00000119688	ABCD4	1.11905	0	-1.08342	0.00499841	0.0495149	4965
ENSG00000277210	RP11-14C10.4	1.14781	0.0136654	-1.08329	0.00011704	0.00294126	60682
ENSG00000132000	PODNL1	1.43652	0.150633	-1.0824	0.00434365	0.0447526	6554
ENSG00000140807	NKD1	1.12508	0.00461993	-1.08087	9.19231e-06	0.000441114	8058
ENSG00000105278	ZFR2	1.11049	0	-1.07758	0.00389193	0.041155	3082
ENSG00000187446	CHP1	1.49765	0.183595	-1.0774	0.00103899	0.0155714	16561
ENSG00000131899	LLGL1	1.16125	0.025845	-1.07505	3.25995e-06	0.000208079	6541
ENSG00000221949	LINC01465	1.38062	0.131274	-1.07339	0.00144448	0.0201808	25006
ENSG00000233237	LINC00472	1.1211	0.00795373	-1.07338	0.00224827	0.0281488	33474
ENSG00000232838	PET117	1.09913	3.75e-19	-1.06979	5.92351e-07	6.05821e-05	33155
ENSG00000154133	ROBO4	1.27491	0.0846487	-1.06858	7.74823e-05	0.00210938	9775
ENSG00000234509	AP000253.1	1.18906	0.0437556	-1.06853	0.00026594	0.00542719	34482
ENSG00000261537	RP11-319G9.5	1.23216	0.0655407	-1.06685	0.000361451	0.00688811	50020
ENSG00000062725	APPBP2	1.10063	0.0033617	-1.06598	0.000146166	0.00345695	851
ENSG00000160633	SAFB	4.10581	1.44086	-1.06475	0.00267827	0.0318709	10561
ENSG00000170113	NIPA1	1.0895	0	-1.06316	0.00341658	0.0374749	12815
ENSG00000169717	ACTRT2	1.1302	0.0225765	-1.05878	7.34969e-07	7.18399e-05	12724
ENSG00000259587	RP11-463I20.2	1.08196	0	-1.05794	0.00405327	0.0424041	48534
ENSG00000110090	CPT1A	1.10459	0.0109029	-1.05789	0.00163123	0.0221588	3762
ENSG00000237129	Z95114.7	1.08013	0	-1.05667	0.0023507	0.0289752	36564
ENSG00000105516	DBP	1.42052	0.163694	-1.05661	0.00320429	0.0360265	3139
ENSG00000099864	PALM	1.15019	0.0338773	-1.0564	1.7907e-05	0.000726401	2138
ENSG00000167100	SAMD14	1.23474	0.0752815	-1.05539	0.00236664	0.0291311	12078
ENSG00000115109	EPB41L5	1.36381	0.137612	-1.05511	0.0048954	0.0487236	4386
ENSG00000173409	ARV1	1.07579	0	-1.05366	0.00100581	0.0152159	13590
ENSG00000228929	RPS13P2	1.64158	0.274261	-1.05174	0.00248726	0.030057	30050
ENSG00000173598	NUDT4	1.80867	0.355362	-1.05121	0.000714104	0.0116406	13629
ENSG00000279494	RP11-494O16.4	1.22536	0.0739989	-1.05105	0.000647603	0.0108298	62872
ENSG00000168096	ANKS3	1.20217	0.063107	-1.05064	0.00251653	0.0303278	12342
ENSG00000250803	CTC-441N14.4	1.0699	0	-1.04956	0.000302507	0.00601584	42291
ENSG00000237517	DGCR5	1.31925	0.120984	-1.04889	8.27795e-05	0.00222614	36879
ENSG00000141540	TTYH2	1.06812	0	-1.04832	0.00169377	0.0227517	8171
ENSG00000105245	NUMBL	1.3135	0.119896	-1.04671	5.8871e-05	0.00171744	3073
ENSG00000134817	APLNR	1.06469	0	-1.04593	0.00108282	0.0160688	6994
ENSG00000133247	SUV420H2	1.11096	0.0228443	-1.04531	7.84264e-06	0.000389763	6767
ENSG00000253643	RP11-561E1.1	1.05899	0	-1.04194	0.000455841	0.00820296	44442
ENSG00000119392	GLE1	1.14837	0.0440315	-1.04108	6.63355e-05	0.00188335	4917
ENSG00000110092	CCND1	1.12303	0.0334575	-1.03865	2.40811e-05	0.00089465	3763
ENSG00000111341	MGP	1.05424	0	-1.0386	0.00190947	0.0248672	3902
ENSG00000100253	MIOX	1.05268	0	-1.03751	0.00205024	0.0262362	2248
ENSG00000197818	SLC9A8	1.25101	0.0992993	-1.03399	1.83691e-05	0.0007366	17667
ENSG00000166546	BEAN1	1.27579	0.111953	-1.03327	0.00324609	0.0363422	11941
ENSG00000206503	HLA-A	1.26214	0.105485	-1.03301	0.000329136	0.00641064	20683
ENSG00000169093	ASMTL	1.27778	0.114428	-1.03133	0.00398206	0.0418393	12582
ENSG00000259205	PRKXP1	1.13647	0.0456185	-1.03087	0.000127155	0.00310338	48208
ENSG00000067191	CACNB1	1.06852	0.0135974	-1.02912	1.72119e-05	0.000712385	1006
ENSG00000155511	GRIA1	1.18055	0.068824	-1.02867	0.00110588	0.0163105	9927
ENSG00000236027	PATE3	1.32664	0.140509	-1.02857	0.00124169	0.0178562	35679
ENSG00000224963	U82695.9	1.03934	0	-1.0281	0.00314907	0.0356782	26930
ENSG00000100321	SYNGR1	1.06996	0.0153181	-1.02767	0.00334725	0.0369764	2276
ENSG00000151360	ALLC	1.03808	0	-1.02721	1.85235e-05	0.000738959	9439
ENSG00000184163	FAM132A	1.03561	0	-1.02546	0.000130735	0.0031597	15767
ENSG00000174233	ADCY6	1.20436	0.0844522	-1.0234	0.000382886	0.0071982	13742
ENSG00000160255	ITGB2	2.06515	0.508116	-1.02321	0.00306509	0.0350113	10512
ENSG00000154719	MRPL39	1.03141	0	-1.02248	0.000106074	0.00272795	9845
ENSG00000234753	FOXP4-AS1	1.02811	0	-1.02014	5.49416e-05	0.00164075	34673
ENSG00000242866	STRC	1.02724	0	-1.01951	0.00307332	0.0350751	39427
ENSG00000267506	RP11-13K12.1	1.05717	0.0155552	-1.01839	4.58917e-06	0.000266001	53896
ENSG00000127124	HIVEP3	1.03802	0.00706352	-1.01701	1.27198e-07	1.87186e-05	5914
ENSG00000162426	SLC45A1	1.02216	0	-1.0159	0.000128025	0.00311124	10782
ENSG00000109536	FRG1	1.52084	0.248784	-1.01338	0.0037643	0.0401905	3693
ENSG00000180613	GSX2	1.08685	0.0365593	-1.00953	0.00326912	0.0364724	14984
ENSG00000240230	COX19	1.01201	0	-1.00864	0.000849102	0.0132931	38284
ENSG00000140474	ULK3	1.0352	0.0120133	-1.00794	8.23197e-05	0.00221602	8012
ENSG00000149922	TBX6	1.07581	0.0322466	-1.00788	0.000926396	0.0142174	9308
ENSG00000105186	ANKRD27	1.19313	0.0926877	-1.00511	0.000187089	0.00417858	3060
ENSG00000140545	MFGE8	1.06514	0.0337149	-0.9984	0.000116251	0.00292716	8031
ENSG00000185046	ANKS1B	3.02656	1.01873	-0.996097	0.00497945	0.049401	15988
ENSG00000127743	IL17B	0.994336	0	-0.995908	0.000292304	0.00585691	5973
ENSG00000105849	TWISTNB	1.34489	0.176274	-0.995299	0.00112729	0.0165434	3216
ENSG00000239649	MYADML	0.993182	0	-0.995073	0.00014856	0.00349797	38028
ENSG00000169900	PYDC1	0.992011	0	-0.994225	0.00201686	0.0259538	12766
ENSG00000187792	ZNF70	1.07218	0.0414752	-0.992522	0.00163293	0.0221705	16656
ENSG00000205029	OR5D16	0.989035	0	-0.992069	0.000881188	0.0136902	20261
ENSG00000065308	TRAM2	1.54636	0.281384	-0.990732	0.000898737	0.0138733	923
ENSG00000154874	CCDC144B	0.985581	0	-0.989561	0.0043712	0.0449316	9866
ENSG00000240707	LINC01168	1.10732	0.0613983	-0.989446	0.00185431	0.0242563	38489
ENSG00000218582	GAPDHP63	1.12703	0.0716448	-0.989012	6.94745e-05	0.00195155	24110
ENSG00000165474	GJB2	0.984274	0	-0.988611	2.79507e-05	0.000991148	11655
ENSG00000146414	SHPRH	1.37708	0.198722	-0.987693	8.02938e-05	0.0021691	8886
ENSG00000278705	HIST1H4B	0.982195	0	-0.987099	0.00305947	0.0349621	62145
ENSG00000005893	LAMP2	1.1019	0.0606333	-0.986771	6.06439e-06	0.000324524	112
ENSG00000119185	ITGB1BP1	7.15287	3.11851	-0.985185	0.00232538	0.0287702	4901
ENSG00000160111	CPAMD8	0.978145	0	-0.984148	0.000160206	0.00371203	10474
ENSG00000123411	IKZF4	1.0793	0.0515114	-0.98363	0.00161957	0.0220583	5407
ENSG00000197362	ZNF786	1.08966	0.0572086	-0.983011	0.000242495	0.00506182	17522
ENSG00000180638	SLC47A2	1.02552	0.0252372	-0.982331	0.00123343	0.0177703	14988
ENSG00000244247	RP11-139K4.2	1.31981	0.174425	-0.982052	0.000184008	0.00412368	40038
ENSG00000104059	FAM189A1	1.04134	0.0337914	-0.981569	0.000158639	0.00367966	2884
ENSG00000167646	DNAAF3	1.36557	0.199348	-0.979935	0.00419134	0.0435049	12210
ENSG00000198569	SLC34A3	1.37867	0.207632	-0.977977	0.00108234	0.0160688	17907
ENSG00000119403	PHF19	0.968856	0	-0.977358	0.0038137	0.0406034	4922
ENSG00000178093	TSSK6	1.05899	0.046099	-0.976916	0.0043604	0.0448728	14515
ENSG00000008517	IL32	1.23443	0.135693	-0.976332	0.000750873	0.0121058	224
ENSG00000280362	RP11-643A5.3	1.08667	0.0606691	-0.976227	5.21259e-05	0.00158344	63659
ENSG00000163479	SSR2	0.977153	0.0066518	-0.97386	0.000120947	0.00300742	11069
ENSG00000151552	QDPR	0.963442	0	-0.973385	0.000496573	0.00872263	9466
ENSG00000167311	ART5	0.962153	0	-0.972437	0.00302035	0.0347097	12127
ENSG00000231276	E2F4P1	0.961607	0	-0.972036	0.000118908	0.00297426	31918
ENSG00000269397	CTB-92J24.2	0.961197	0	-0.971734	0.00011725	0.00294126	54658
ENSG00000050438	SLC4A8	1.06559	0.0540178	-0.970653	0.000231611	0.00488079	681
ENSG00000104972	LILRB1	0.957008	0	-0.96865	0.000393179	0.00733445	3031
ENSG00000177679	SRRM3	0.956925	0	-0.968588	0.000149391	0.00351441	14434
ENSG00000165731	RET	0.999807	0.0247321	-0.964614	0.00347833	0.0378699	11727
ENSG00000172986	GXYLT2	1.00903	0.0306846	-0.962895	1.88332e-05	0.000750183	13504
ENSG00000149926	FAM57B	0.998616	0.0258115	-0.962236	0.000465012	0.00831976	9311
ENSG00000144218	AFF3	0.947744	0	-0.961804	7.94924e-06	0.000392118	8575
ENSG00000175595	ERCC4	1.02029	0.0407192	-0.956984	0.00143855	0.0201298	14003
ENSG00000251513	CTD-2215E18.1	1.03421	0.0487265	-0.955829	0.000819253	0.0129637	42783
ENSG00000164520	RAET1E	0.939491	0	-0.955678	0.000265523	0.00542285	11427
ENSG00000171132	PRKCE	1.25972	0.166517	-0.953936	0.00455111	0.0462958	13060
ENSG00000107902	LHPP	0.936133	0	-0.953178	0.00461114	0.0467628	3485
ENSG00000188818	ZDHHC11	1.20907	0.143425	-0.950076	0.00279689	0.0328545	16927
ENSG00000115325	DOK1	0.931227	0	-0.949518	0.0016806	0.0226091	4432
ENSG00000154556	SORBS2	0.9312	0	-0.949497	4.2167e-05	0.00134089	9830
ENSG00000145217	SLC26A1	1.18305	0.130617	-0.949237	0.00140478	0.0197302	8709
ENSG00000279154	RP11-345K9.2	0.929954	0	-0.948567	0.00325805	0.0364145	62567
ENSG00000213015	ZNF580	0.928738	0	-0.947657	9.22999e-06	0.000442122	22546
ENSG00000067842	ATP2B3	1.49032	0.291691	-0.947072	0.00335641	0.0370314	1027
ENSG00000158488	CD1E	0.927629	0	-0.946828	0.000168282	0.0038461	10278
ENSG00000258609	LINC-ROR	1.13152	0.105774	-0.946823	0.000411301	0.00759759	47661
ENSG00000276547	PCDHGB5	1.01235	0.045348	-0.9449	0.0017736	0.0235022	60035
ENSG00000231199	MTND5P19	1.05702	0.0688378	-0.944514	0.000353404	0.00676885	31859
ENSG00000240216	CPHL1P	0.924034	0	-0.944134	9.54431e-05	0.00249329	38280
ENSG00000050628	PTGER3	1.02463	0.0533848	-0.942624	3.78513e-05	0.00123936	683
ENSG00000135625	EGR4	0.996187	0.0386547	-0.942531	0.000280229	0.00567941	7149
ENSG00000152147	GEMIN6	1.02208	0.052846	-0.941544	4.17901e-05	0.0013321	9546
ENSG00000106479	ZNF862	1.36764	0.2329	-0.941393	0.00268198	0.0319007	3328
ENSG00000157445	CACNA2D3	0.968191	0.0255602	-0.940458	0.00145515	0.0202786	10152
ENSG00000062038	CDH3	0.917746	0	-0.939412	4.19406e-06	0.000248692	839
ENSG00000106009	BRAT1	0.917604	0	-0.939305	1.31091e-05	0.000584548	3255
ENSG00000167323	STIM1	1.1396	0.116037	-0.938957	0.00272335	0.0322324	12129
ENSG00000160791	CCR5	0.915836	0	-0.937974	0.000982601	0.0149415	10585
ENSG00000278979	RP11-165M1.1	0.913586	0	-0.936279	3.79193e-06	0.000231973	62407
ENSG00000130167	TSPAN16	0.910377	0	-0.933857	0.000403553	0.00747533	6242
ENSG00000165891	E2F7	0.908076	0	-0.932119	6.79282e-06	0.000354203	11761
ENSG00000250804	RP11-747H12.3	0.908003	0	-0.932063	0.0034041	0.0374309	42292
ENSG00000279583	RP11-368N21.5	0.906372	0	-0.93083	0.000807637	0.0128181	62951
ENSG00000243478	AOX2P	0.96897	0.0329902	-0.930614	4.47617e-07	4.8794e-05	39682
ENSG00000100523	DDHD1	1.14329	0.124897	-0.930032	5.15469e-05	0.00156945	2343
ENSG00000281392	LINC00506	0.990144	0.0449358	-0.929458	5.79531e-06	0.000315079	64662
ENSG00000169896	ITGAM	1.36128	0.242402	-0.926439	0.00232123	0.0287565	12765
ENSG00000105639	JAK3	1.07031	0.0895296	-0.926142	0.00162475	0.0221048	3162
ENSG00000171045	TSNARE1	0.89997	0	-0.925977	0.000480935	0.00853281	13035
ENSG00000140481	CCDC33	2.82713	1.0146	-0.925769	0.00186249	0.0243391	8015
ENSG00000135744	AGT	1.05619	0.082836	-0.925155	0.000367895	0.0069908	7170
ENSG00000112499	SLC22A2	1.1385	0.128851	-0.921743	8.77363e-05	0.00233338	4091
ENSG00000140090	SLC24A4	0.949216	0.0290761	-0.921544	0.000185759	0.00415238	7957
ENSG00000263503	RP11-707O23.5	1.14783	0.135946	-0.918988	0.000820761	0.0129798	50930
ENSG00000091128	LAMB4	0.99934	0.0584393	-0.917586	0.000340176	0.00656773	1922
ENSG00000065989	PDE4A	1.0732	0.09834	-0.916534	0.000299062	0.00596076	958
ENSG00000134243	SORT1	1.09003	0.107788	-0.915843	0.00174022	0.0231642	6888
ENSG00000156011	PSD3	0.896686	0.00585243	-0.915062	0.00276727	0.0325788	9981
ENSG00000100360	IFT27	0.883079	0	-0.913094	0.000207731	0.00451031	2294
ENSG00000230637	CTA-246H3.8	0.88173	0	-0.91206	0.00487939	0.048624	31418
ENSG00000111181	SLC6A12	0.901374	0.0105491	-0.911903	0.00273337	0.0323123	3867
ENSG00000104763	ASAH1	0.90827	0.0147293	-0.911171	0.000888147	0.0137419	2973
ENSG00000106852	LHX6	0.880093	0	-0.910804	1.62388e-05	0.000678468	3384
ENSG00000164694	FNDC1	0.981684	0.0544412	-0.910248	0.000354984	0.0067942	11472
ENSG00000277436	REXO1L5P	0.878955	0	-0.909931	0.000452541	0.00816577	60899
ENSG00000248777	AC006499.6	0.876982	0	-0.908415	3.74778e-07	4.29762e-05	40945
ENSG00000225549	RP11-210H10__A.1	0.873607	0	-0.905818	0.000394239	0.00734388	27385
ENSG00000268460	DKFZp434J0226	0.872345	0	-0.904846	6.76566e-06	0.000353977	54341
ENSG00000146856	AGBL3	0.894086	0.0120053	-0.904285	0.00453121	0.0461111	8934
ENSG00000214706	IFRD2	1.12976	0.138783	-0.9032	0.00240949	0.0294369	23337
ENSG00000120262	CCDC170	0.869274	0	-0.902478	2.68693e-05	0.000960279	5052
ENSG00000126773	PCNXL4	1.2335	0.195638	-0.901525	0.00357531	0.0386715	5876
ENSG00000101204	CHRNA4	0.867983	0	-0.901481	0.000637793	0.0107131	2483
ENSG00000124772	CPNE5	0.8889	0.0113652	-0.901242	0.000917685	0.0140919	5603
ENSG00000141905	NFIC	1.22384	0.191759	-0.899959	0.000342998	0.00661257	8217
ENSG00000185513	L3MBTL1	0.865373	0	-0.899464	0.000717191	0.0116622	16103
ENSG00000130201	EXOC3L2	0.862759	0	-0.897441	0.000994159	0.0150913	6249
ENSG00000227811	FAM212B-AS1	0.860873	0	-0.895979	8.83676e-06	0.000427929	29188
ENSG00000204682	CASC10	1.25319	0.211274	-0.895444	0.0022831	0.0284118	20141
ENSG00000181619	GPR135	0.858828	0	-0.894393	8.92552e-09	2.54224e-06	15164
ENSG00000164938	TP53INP1	1.31287	0.245786	-0.892626	0.00421695	0.0436838	11538
ENSG00000171953	ATPAF2	0.966943	0.0603425	-0.891425	0.00237441	0.0292131	13262
ENSG00000176246	OR4L1	0.959051	0.0568672	-0.890361	0.000304373	0.00604842	14131
ENSG00000160685	ZBTB7B	1.27668	0.228978	-0.889473	0.00101665	0.0153572	10566
ENSG00000269540	CTD-2126E3.5	0.937827	0.0461565	-0.889341	0.00386033	0.0409189	54708
ENSG00000104490	NCALD	0.921691	0.0378952	-0.888716	0.00354173	0.038418	2942
ENSG00000271356	RP11-335E8.1	0.851063	0	-0.888354	0.0027646	0.0325618	55745
ENSG00000238181	AHCYP2	1.00687	0.084604	-0.887781	0.00209776	0.0266639	37406
ENSG00000176428	VPS37D	0.846388	0	-0.884706	0.00421848	0.0436838	14170
ENSG00000197446	CYP2F1	0.846346	0	-0.884673	0.000549057	0.00946257	17549
ENSG00000156711	MAPK13	0.844195	0	-0.882991	0.00358126	0.03872	10067
ENSG00000223586	LINC01312	0.844137	0	-0.882946	0.00164236	0.0222416	25815
ENSG00000148814	LRRC27	0.842829	0	-0.881922	0.00197374	0.0255285	9178
ENSG00000091640	SPAG7	0.926474	0.0490262	-0.876912	0.00500088	0.0495209	1946
ENSG00000180902	D2HGDH	0.938547	0.0556545	-0.876838	0.000378214	0.00713569	15042
ENSG00000111846	GCNT2	1.1086	0.148298	-0.876788	0.0031351	0.0355961	3984
ENSG00000203709	C1orf132	0.918405	0.0453939	-0.875861	0.000124643	0.00305711	19780
ENSG00000106341	PPP1R17	0.856499	0.0129022	-0.87409	0.000732368	0.0118409	3306
ENSG00000104953	TLE6	0.831501	0	-0.873027	0.00045182	0.00815832	3024
ENSG00000167994	RAB3IL1	0.831296	0	-0.872865	0.0037953	0.0404562	12310
ENSG00000106327	TFR2	0.977391	0.0808822	-0.871389	0.0024959	0.030134	3300
ENSG00000104946	TBC1D17	0.884326	0.030204	-0.871119	0.000295215	0.00589739	3022
ENSG00000114923	SLC4A3	0.866049	0.020678	-0.870459	0.00249556	0.030134	4365
ENSG00000228763	LIMS1-AS1	0.826907	0	-0.869403	0.00297585	0.0343924	29914
ENSG00000179455	MKRN3	0.86257	0.0196447	-0.869228	1.506e-07	2.16566e-05	14777
ENSG00000240038	AMY2B	1.02006	0.105911	-0.86916	0.000361069	0.00688578	38201
ENSG00000235370	DNM1P51	1.59374	0.421491	-0.867627	0.00447778	0.0457431	35168
ENSG00000140678	ITGAX	0.823988	0	-0.867096	0.000912762	0.0140339	8046
ENSG00000141639	MAPK4	0.821778	0	-0.865347	0.000120669	0.00300414	8191
ENSG00000112038	OPRM1	0.908834	0.0510365	-0.860879	0.000169692	0.00386165	4008
ENSG00000261835	RP11-429P3.2	0.815582	0	-0.860432	0.000461459	0.00828048	50255
ENSG00000188549	C15orf52	0.919732	0.0573788	-0.860413	0.00410098	0.0427344	16849
ENSG00000268623	CTB-52I2.3	0.814372	0	-0.85947	0.00201838	0.0259538	54402
ENSG00000173762	CD7	1.02126	0.114192	-0.859256	0.00239334	0.029345	13662
ENSG00000164512	ANKRD55	1.21833	0.22309	-0.858945	0.000968009	0.0147535	11426
ENSG00000133069	TMCC2	1.22293	0.225952	-0.858563	0.00442985	0.045347	6737
ENSG00000175691	ZNF77	0.80742	0	-0.853932	0.00132128	0.0187766	14017
ENSG00000238110	RP11-350E12.5	0.806993	0	-0.853591	0.00488502	0.0486464	37352
ENSG00000060709	RIMBP2	0.995562	0.104952	-0.852812	0.000591097	0.0100433	822
ENSG00000115221	ITGB6	0.803975	0	-0.85118	0.00223616	0.0280691	4404
ENSG00000197785	ATAD3A	0.953909	0.0843497	-0.849533	0.00370539	0.0396574	17658
ENSG00000166133	RPUSD2	1.32069	0.287992	-0.849431	0.00405988	0.042433	11818
ENSG00000152779	SLC16A12	0.870025	0.037958	-0.84931	6.58613e-05	0.00187591	9629
ENSG00000162040	HS3ST6	0.800353	0	-0.84828	2.23153e-07	2.91187e-05	10725
ENSG00000113209	PCDHB5	0.79996	0	-0.847965	0.000455091	0.00820079	4171
ENSG00000110080	ST3GAL4	0.842789	0.0238832	-0.847839	8.76722e-05	0.00233338	3761
ENSG00000163710	PCOLCE2	0.798441	0	-0.846747	0.00439726	0.0451644	11162
ENSG00000177683	THAP5	0.797118	0	-0.845685	0.0026221	0.0313717	14435
ENSG00000179933	C14orf119	2.98682	1.21909	-0.845273	0.000239184	0.0050085	14857
ENSG00000178217	SH2D4B	0.814439	0.010995	-0.843748	1.09163e-05	0.000506412	14541
ENSG00000120324	PCDHB10	0.846455	0.029562	-0.842727	0.000176281	0.00397744	5062
ENSG00000107745	MICU1	0.917825	0.0693685	-0.842712	0.00156149	0.0214758	3459
ENSG00000136250	AOAH	0.79253	0	-0.841997	7.9224e-06	0.000391523	7278
ENSG00000137225	CAPN11	0.789613	0	-0.839647	3.50493e-06	0.000220005	7468
ENSG00000176597	B3GNT5	0.788759	0	-0.838959	0.00341637	0.0374749	14197
ENSG00000260841	CTC-205M6.5	0.787233	0	-0.837728	5.83025e-05	0.0017094	49491
ENSG00000171703	TCEA2	0.786333	0	-0.837001	0.00398708	0.0418603	13196
ENSG00000171574	ZNF584	0.785793	0	-0.836565	0.00345884	0.037708	13172
ENSG00000253695	RP11-177H2.2	0.784032	0	-0.835141	0.00351444	0.0381845	44491
ENSG00000120158	RCL1	0.97596	0.108104	-0.83446	0.00359028	0.0387408	5038
ENSG00000225244	RP11-220H4.2	0.780996	0	-0.832684	0.00291315	0.0337857	27148
ENSG00000117480	FAAH	0.836929	0.0316002	-0.832412	0.00449814	0.0458627	4740
ENSG00000247131	RP11-588G21.2	0.778001	0	-0.830256	0.00383152	0.0407307	40429
ENSG00000104951	IL4I1	0.811008	0.0187615	-0.829977	0.00479721	0.0480974	3023
ENSG00000226200	SGMS1-AS1	1.14835	0.208932	-0.829493	2.88693e-05	0.00101239	27893
ENSG00000219249	AMZ2P2	0.776793	0	-0.829276	0.000189156	0.00421408	24188
ENSG00000012171	SEMA3B	0.774835	0	-0.827685	0.00334476	0.0369764	313
ENSG00000070366	SMG6	1.49246	0.404828	-0.827179	0.00468147	0.047187	1111
ENSG00000206549	PRSS50	0.77082	0	-0.824417	0.000502856	0.00878818	20710
ENSG00000169895	SYAP1	1.05649	0.165945	-0.818686	0.000758239	0.0121433	12764
ENSG00000147724	FAM135B	0.763469	0	-0.818416	2.28905e-07	2.97229e-05	9058
ENSG00000108785	HSD17B1P1	0.948843	0.10627	-0.816914	0.00243812	0.0296398	3599
ENSG00000139219	COL2A1	0.838221	0.0441802	-0.815939	5.78957e-05	0.00170022	7832
ENSG00000186081	KRT5	0.789677	0.016904	-0.815515	6.05378e-08	1.0333e-05	16255
ENSG00000183570	PCBP3	0.979943	0.125315	-0.81513	0.00446673	0.0456655	15611
ENSG00000165655	ZNF503	0.841436	0.0473194	-0.81413	1.28942e-05	0.000578045	11704
ENSG00000198650	TAT	0.757272	0	-0.813338	2.48338e-06	0.000174027	17932
ENSG00000105428	ZNRF4	0.817394	0.0342562	-0.813278	0.00284115	0.0332564	3121
ENSG00000175198	PCCA	0.755103	0	-0.811556	0.00129059	0.0184592	13925
ENSG00000253891	RP11-203E8.1	0.750437	0	-0.807715	0.00473609	0.0475565	44660
ENSG00000278873	PRO1804	0.747264	0	-0.805098	5.43189e-05	0.00162766	62309
ENSG00000248522	SBF1P1	0.769632	0.0138178	-0.803651	2.5359e-05	0.000923983	40772
ENSG00000164692	COL1A2	0.862506	0.0670995	-0.80355	0.00422112	0.0436941	11471
ENSG00000120094	HOXB1	0.744696	0	-0.802976	0.00262151	0.0313717	5033
ENSG00000182170	MRGPRG	0.800804	0.032799	-0.802081	0.00166266	0.0224276	15275
ENSG00000205356	TECPR1	0.790921	0.0271807	-0.802012	0.00344775	0.0376623	20339
ENSG00000154263	ABCA10	0.761969	0.010648	-0.801908	0.000225167	0.00479457	9796
ENSG00000163900	TMEM41A	1.00022	0.147565	-0.80158	0.000754751	0.0121281	11221
ENSG00000233324	EEF1A1P34	0.742995	0	-0.801569	7.79126e-05	0.00211675	33540
ENSG00000124459	ZNF45	0.742474	0	-0.801137	7.38696e-06	0.000374136	5550
ENSG00000130589	HELZ2	0.78884	0.0283044	-0.798757	0.00381019	0.0405823	6318
ENSG00000198959	TGM2	0.782534	0.0248421	-0.798528	6.70317e-05	0.00189492	18097
ENSG00000041982	TNC	0.948679	0.120643	-0.79817	0.00136296	0.0192654	579
ENSG00000160201	U2AF1	0.931155	0.110743	-0.79794	4.13032e-05	0.00131817	10495
ENSG00000189007	ADAT2	0.842484	0.061442	-0.795627	0.0003647	0.00694503	16974
ENSG00000254339	RP11-267L5.1	0.734908	0	-0.794859	0.00128502	0.0183895	45035
ENSG00000279029	RP11-144I2.1	0.734355	0	-0.794399	0.00312575	0.0355204	62453
ENSG00000158748	HTR6	0.733914	0	-0.794032	5.43858e-09	1.87094e-06	10308
ENSG00000004660	CAMKK1	0.775366	0.0243404	-0.793422	0.00121375	0.0175305	55
ENSG00000182557	SPNS3	0.731798	0	-0.792271	0.00287887	0.0334761	15366
ENSG00000100583	SAMD15	0.729616	0	-0.790452	0.000124533	0.00305711	2358
ENSG00000153404	PLEKHG4B	0.992158	0.153761	-0.787987	0.00144006	0.0201403	9705
ENSG00000145113	MUC4	0.743377	0.00974692	-0.787891	2.29538e-05	0.000863668	8701
ENSG00000078295	ADCY2	0.733529	0.00418155	-0.787692	0.00105981	0.0158159	1427
ENSG00000176435	CLEC14A	0.725928	0	-0.787373	0.000255123	0.00525911	14171
ENSG00000085276	MECOM	0.746281	0.0120361	-0.787025	0.00043605	0.00794944	1660
ENSG00000180720	CHRM4	0.725371	0	-0.786907	2.25615e-05	0.000854179	15001
ENSG00000122068	FYTTD1	0.792173	0.0397594	-0.78546	0.00213753	0.0270785	5255
ENSG00000133466	C1QTNF6	0.893146	0.0988693	-0.784766	0.000534328	0.00925691	6789
ENSG00000258702	RP11-433J8.1	0.720438	0	-0.782776	0.000317239	0.00623394	47746
ENSG00000185518	SV2B	0.837515	0.0681233	-0.782678	5.46313e-05	0.00163333	16105
ENSG00000275393	RP11-568J23.8	0.719827	0	-0.782264	0.00264801	0.0315961	58905
ENSG00000122386	ZNF205	0.855885	0.0805531	-0.780337	0.00398349	0.0418393	5282
ENSG00000124596	OARD1	0.920539	0.118251	-0.780267	0.00159525	0.0217818	5578
ENSG00000136895	GARNL3	0.716326	0	-0.779324	0.00254868	0.0306593	7398
ENSG00000114270	COL7A1	0.970362	0.149551	-0.77739	0.00314564	0.0356699	4291
ENSG00000184022	OR2T10	0.712467	0	-0.776076	0.00166112	0.0224268	15737
ENSG00000172361	CFAP53	0.711675	0	-0.775409	0.00306758	0.0350246	13364
ENSG00000177706	FAM20C	0.711473	0	-0.775238	0.00232722	0.0287795	14446
ENSG00000142185	TRPM2	0.727593	0.0101672	-0.774169	0.00103023	0.0154791	8246
ENSG00000112183	RBM24	0.710175	0	-0.774144	0.00330796	0.0367396	4033
ENSG00000169194	IL13	0.762881	0.0312657	-0.773519	0.00365556	0.0392669	12604
ENSG00000148396	SEC16A	1.10623	0.232488	-0.77309	0.00335657	0.0370314	9131
ENSG00000185274	WBSCR17	0.764453	0.0333472	-0.771896	8.9557e-05	0.00237228	16050
ENSG00000154930	ACSS1	0.749458	0.0254058	-0.770713	1.71603e-06	0.000130997	9873
ENSG00000101605	MYOM1	0.75093	0.0263778	-0.770559	0.00206539	0.0263664	2569
ENSG00000129749	CHRNA10	0.769425	0.0374249	-0.770274	0.00411329	0.042829	6200
ENSG00000223573	TINCR	1.01355	0.181813	-0.768743	0.000522135	0.00908131	25807
ENSG00000243236	GSTA9P	0.702741	0	-0.767859	0.00209446	0.0266476	39578
ENSG00000095397	DFNB31	0.73808	0.0218878	-0.766258	0.000438379	0.0079704	2037
ENSG00000225781	OR6V1	0.700358	0	-0.765839	0.00183423	0.0240962	27562
ENSG00000145147	SLIT2	0.725764	0.0152803	-0.765357	0.000583253	0.00992917	8702
ENSG00000152402	GUCY1A2	0.703944	0.00262457	-0.765096	0.000371183	0.00704821	9577
ENSG00000080823	MOK	0.699355	0	-0.764987	0.000231237	0.00487679	1518
ENSG00000124227	ANKRD60	0.698722	0	-0.76445	0.000961539	0.0146718	5516
ENSG00000112139	MDGA1	0.810938	0.0665474	-0.763789	0.00203802	0.0261303	4024
ENSG00000234231	AC093616.4	0.722311	0.0145416	-0.763517	0.00117866	0.017099	34267
ENSG00000185888	PRSS38	0.697237	0	-0.763188	0.00105353	0.0157399	16201
ENSG00000181790	ADGRB1	0.704746	0.00467373	-0.76283	0.00085712	0.013379	15197
ENSG00000204993	AC139712.2	0.722889	0.016453	-0.761287	0.00025781	0.00530624	20255
ENSG00000223791	UBE2E1-AS1	0.69333	0	-0.759863	0.00304532	0.034856	25979
ENSG00000182324	KCNJ14	0.838861	0.0859618	-0.759839	0.000104988	0.00270528	15311
ENSG00000181577	C6orf223	0.798195	0.0625917	-0.758962	0.000535845	0.00927107	15157
ENSG00000129680	MAP7D3	0.749884	0.0356852	-0.756674	0.000778128	0.0124168	6195
ENSG00000246922	UBAP1L	0.961633	0.161906	-0.755561	0.00016899	0.00385563	40417
ENSG00000088451	TGDS	0.687553	0	-0.754933	7.40688e-06	0.000374429	1786
ENSG00000102539	MLNR	0.74338	0.0330912	-0.754919	0.000645467	0.0108145	2695
ENSG00000131435	PDLIM4	0.686472	0	-0.754008	0.00362997	0.0390394	6472
ENSG00000158525	CPA5	0.686373	0	-0.753923	5.84606e-05	0.00171112	10282
ENSG00000162729	IGSF8	0.816573	0.0778436	-0.753072	0.000534967	0.00926192	10865
ENSG00000127515	OR7A10	0.832674	0.087735	-0.752623	0.00172434	0.0230157	5951
ENSG00000272734	ADIRF-AS1	0.684625	0	-0.752428	0.000110898	0.00282459	56576
ENSG00000147144	CCDC120	0.713916	0.017779	-0.751872	7.77752e-05	0.00211518	8974
ENSG00000182575	NXPH3	0.850056	0.0986967	-0.751776	5.64527e-05	0.00166708	15371
ENSG00000215374	FAM66B	0.683841	0	-0.751756	0.00149838	0.020737	23594
ENSG00000198785	GRIN3A	0.797534	0.0683523	-0.750632	0.0046579	0.047026	17993
ENSG00000267390	RP11-635N19.1	0.827856	0.0873947	-0.749277	0.00106303	0.0158551	53804
ENSG00000177707	PVRL3	0.833819	0.0915183	-0.748515	0.000311701	0.00614791	14447
ENSG00000048828	FAM120A	0.858127	0.106344	-0.748049	0.00151763	0.0209705	650
ENSG00000241469	LINC00635	0.679395	0	-0.747942	0.000221443	0.00474964	38817
ENSG00000186432	KPNA4	1.21608	0.321232	-0.746128	0.00233176	0.0288215	16350
ENSG00000089250	NOS1	0.679757	0.00219633	-0.745088	9.89277e-06	0.000466281	1842
ENSG00000100401	RANGAP1	1.36735	0.412747	-0.744769	0.00118188	0.0171295	2309
ENSG00000152214	RIT2	0.673451	0	-0.742826	0.00257135	0.03089	9553
ENSG00000047056	WDR37	0.683596	0.00646107	-0.742254	0.0026946	0.0319653	614
ENSG00000222042	AP000233.4	0.672613	0	-0.742104	0.000156286	0.00364746	25054
ENSG00000260361	CTD-2313J17.5	0.67126	0	-0.740936	0.00444695	0.0454984	49131
ENSG00000087448	KLHL42	0.670649	0	-0.740409	0.00211412	0.026846	1754
ENSG00000259964	THSD4-AS1	0.691227	0.0133964	-0.738872	0.000144522	0.00342112	48835
ENSG00000070882	OSBPL3	0.915423	0.148683	-0.737682	0.00317603	0.0358609	1142
ENSG00000234429	AC105342.1	0.666506	0	-0.736826	2.52115e-06	0.000175332	34419
ENSG00000139946	PELI2	0.827035	0.0965913	-0.736478	0.000332693	0.00644675	7937
ENSG00000122729	ACO1	0.670492	0.00366858	-0.73499	0.000431932	0.00788085	5328
ENSG00000229474	PATL2	0.662707	0	-0.733534	0.000127295	0.00310338	30491
ENSG00000164082	GRM2	0.716896	0.0325955	-0.733527	0.00053113	0.00920752	11288
ENSG00000178467	P4HTM	0.675096	0.00825315	-0.732386	0.000127425	0.00310338	14585
ENSG00000250986	AC141928.1	0.809214	0.0892879	-0.731978	7.6315e-06	0.000381417	42412
ENSG00000226490	AC138647.1	0.660667	0	-0.731763	1.06685e-05	0.000495784	28134
ENSG00000221995	TIAF1	0.680457	0.0121418	-0.731442	3.91973e-05	0.00127219	25027
ENSG00000095209	TMEM38B	0.687675	0.0165702	-0.731327	0.00267117	0.0318007	2029
ENSG00000140022	STON2	0.702306	0.0259788	-0.730489	0.000377273	0.00712319	7950
ENSG00000186787	SPIN2B	0.658829	0	-0.730166	0.0045112	0.0459335	16429
ENSG00000188408	MAGEB5	1.14427	0.293619	-0.729072	0.00237902	0.0292426	16820
ENSG00000112144	ICK	0.729587	0.0437813	-0.728608	0.000163155	0.00375946	4025
ENSG00000135902	CHRND	0.76051	0.0633355	-0.727397	0.00127226	0.0182224	7196
ENSG00000169169	CPT1C	0.717599	0.0374808	-0.727308	0.0018617	0.0243391	12596
ENSG00000204385	SLC44A4	0.652336	0	-0.724507	0.00383489	0.0407307	20006
ENSG00000231738	TSPAN19	0.68307	0.0188927	-0.724093	0.00179002	0.0236677	32286
ENSG00000198077	CYP2A7	0.651012	0	-0.723351	0.00289626	0.0336339	17760
ENSG00000075275	CELSR1	0.812199	0.098454	-0.722267	0.000755821	0.0121339	1303
ENSG00000173175	ADCY5	0.662352	0.00890348	-0.720438	4.78023e-05	0.0014758	13537
ENSG00000182950	ODF3L1	0.646438	0	-0.719348	0.00331071	0.0367396	15460
ENSG00000164334	FAM170A	0.645769	0	-0.718762	0.000269071	0.00548264	11384
ENSG00000167588	GPD1	0.643353	0	-0.716643	0.00360436	0.0388429	12187
ENSG00000144908	ALDH1L1	0.654224	0.00808573	-0.714537	8.08525e-05	0.00217874	8680
ENSG00000138829	FBN2	0.740348	0.0614801	-0.713298	3.33559e-05	0.00112128	7791
ENSG00000155093	PTPRN2	0.689605	0.0307097	-0.713048	8.04755e-07	7.7236e-05	9890
ENSG00000256975	RP11-525E9.1	0.639056	0	-0.712865	0.00323442	0.0362422	46728
ENSG00000021762	OSBPL5	0.664381	0.0157356	-0.712461	0.00445122	0.0455245	411
ENSG00000021645	NRXN3	0.816445	0.108639	-0.712328	0.00114762	0.0167674	410
ENSG00000013619	MAMLD1	0.638169	0	-0.712085	0.000940793	0.014405	343
ENSG00000111796	KLRB1	0.637688	0	-0.711661	0.00402696	0.0421778	3973
ENSG00000151577	DRD3	0.637603	0	-0.711585	6.12294e-06	0.000326997	9471
ENSG00000180644	PRF1	0.689479	0.0319296	-0.711233	0.000270074	0.00549461	14989
ENSG00000065243	PKN2	0.692634	0.0340072	-0.711024	0.000703085	0.0114963	921
ENSG00000168792	ABHD15	0.652408	0.00974005	-0.710586	0.000549473	0.00946358	12504
ENSG00000270304	RP11-597G23.1	0.635602	0	-0.709822	4.34925e-05	0.00137306	55080
ENSG00000142102	ATHL1	0.68486	0.0304829	-0.709308	8.37834e-05	0.00224629	8237
ENSG00000228917	RP11-544M22.8	0.628981	0	-0.70397	0.00327422	0.0364724	30040
ENSG00000158106	RHPN1	0.663152	0.022434	-0.701912	9.04384e-06	0.000435568	10229
ENSG00000135312	HTR1B	0.6264	0	-0.701682	1.20641e-05	0.000550028	7074
ENSG00000204054	LINC00963	0.626312	0	-0.701604	1.11713e-05	0.000513744	19887
ENSG00000152092	ASTN1	0.650997	0.0166927	-0.699454	0.0011821	0.0171295	9537
ENSG00000069812	HES2	0.699233	0.046685	-0.699056	0.00234876	0.0289752	1089
ENSG00000225092	RP11-405O10.2	0.623159	0	-0.698805	0.00209022	0.0266064	27025
ENSG00000002919	SNX11	0.621762	0	-0.697562	6.45141e-05	0.00184548	31
ENSG00000106025	TSPAN12	0.619524	0	-0.69557	6.42066e-06	0.000340153	3259
ENSG00000125637	PSD4	0.682051	0.0388525	-0.69523	0.000491206	0.00866282	5706
ENSG00000236514	RP11-162G10.5	0.827745	0.12923	-0.694726	0.00215346	0.0272412	36070
ENSG00000189149	CRYM-AS1	0.618526	0	-0.69468	0.00367572	0.0394514	17012
ENSG00000108797	CNTNAP1	0.618493	0	-0.694651	0.00400487	0.0419972	3602
ENSG00000123901	GPR83	0.650766	0.0205858	-0.693738	0.000180806	0.00406689	5455
ENSG00000186094	AGBL4	0.616596	0	-0.692959	0.0028501	0.0333023	16261
ENSG00000173548	SNX33	0.664631	0.0302409	-0.692221	1.16132e-05	0.000532171	13618
ENSG00000113269	RNF130	0.61572	0	-0.692177	0.00459875	0.0466908	4180
ENSG00000261996	CTC-281F24.1	0.664283	0.0311398	-0.690661	0.0049302	0.0489674	50313
ENSG00000060749	QSER1	0.87375	0.161173	-0.690346	0.00320195	0.0360265	824
ENSG00000226833	AC097724.3	0.611691	0	-0.688576	0.00328671	0.0365935	28408
ENSG00000181847	TIGIT	0.657726	0.0303378	-0.686088	9.59383e-05	0.00250368	15208
ENSG00000163083	INHBB	0.624762	0.0114368	-0.683822	0.000636775	0.0107041	10966
ENSG00000152910	CNTNAP4	0.634213	0.0173866	-0.683728	0.00263247	0.0314815	9639
ENSG00000123454	DBH	0.630523	0.0151379	-0.683659	0.00300043	0.0345416	5414
ENSG00000133216	EPHB2	0.66686	0.0377774	-0.683636	0.000827355	0.0130529	6763
ENSG00000238062	SPATA3-AS1	0.61615	0.00663068	-0.683027	0.000662934	0.0110235	37312
ENSG00000198251	CTC-490E21.13	0.839191	0.146146	-0.68228	0.00299518	0.0345254	17816
ENSG00000279692	RP11-1055B8.1	0.603834	0	-0.681525	0.000211091	0.00457577	63055
ENSG00000168646	AXIN2	0.784655	0.113419	-0.680648	0.00029963	0.00596758	12473
ENSG00000273051	OR51F4P	0.601955	0	-0.679834	0.000205045	0.00447399	56782
ENSG00000138623	SEMA7A	0.621017	0.012619	-0.678808	0.00486953	0.0485651	7733
ENSG00000042781	USH2A	0.823285	0.14097	-0.676279	0.00144814	0.0202106	590
ENSG00000215912	TTC34	0.59718	0	-0.675527	2.83924e-06	0.000188022	23735
ENSG00000196208	GREB1	0.724586	0.079906	-0.675344	5.31258e-05	0.0016031	17142
ENSG00000197536	C5orf56	0.596409	0	-0.67483	0.00199636	0.0257582	17575
ENSG00000122482	ZNF644	0.715051	0.0755702	-0.67315	0.00193096	0.0250486	5291
ENSG00000101986	ABCD1	0.633702	0.0253143	-0.672078	0.000164186	0.00377201	2619
ENSG00000259954	IL21R-AS1	0.593338	0	-0.672052	1.25224e-05	0.000567019	48827
ENSG00000155066	PROM2	0.593273	0	-0.671994	0.00337111	0.0371762	9885
ENSG00000120210	INSL6	0.593236	0	-0.67196	0.00027981	0.00567525	5042
ENSG00000231827	RP11-216N14.5	0.593204	0	-0.671931	0.000390665	0.00731847	32352
ENSG00000251692	PTX4	0.627822	0.0230447	-0.670074	0.00108982	0.0161435	42912
ENSG00000167941	SOST	0.724925	0.0847676	-0.669148	0.000107258	0.00274772	12292
ENSG00000214026	MRPL23	0.671518	0.051493	-0.668719	0.00101524	0.0153497	23091
ENSG00000073146	MOV10L1	0.645332	0.0369751	-0.665998	3.04564e-06	0.0001992	1226
ENSG00000159267	HLCS	0.741845	0.0988645	-0.664603	0.000160799	0.00371596	10382
ENSG00000186086	NBPF6	0.61174	0.0169885	-0.664316	0.00247362	0.029947	16257
ENSG00000204622	HLA-J	0.584563	0	-0.664085	3.42888e-06	0.000216256	20112
ENSG00000156869	FRRS1	0.716522	0.085198	-0.66153	0.00465257	0.047021	10079
ENSG00000211897	IGHG3	0.581753	2.08333e-78	-0.661524	0.00286524	0.0333859	22098
ENSG00000175048	ZDHHC14	0.581688	0	-0.661465	2.28711e-05	0.00086178	13892
ENSG00000181761	OR8H3	0.581071	0	-0.660902	0.000835009	0.0131423	15187
ENSG00000121753	ADGRB2	0.756939	0.112266	-0.659563	0.00144115	0.0201449	5216
ENSG00000149403	GRIK4	0.630025	0.0361593	-0.653648	0.00265804	0.0316729	9245
[truncated: 689 more rows]
